# Supplementary material for: Aqua­chlorido{2-[2-(cyclo­hexyl­carbamo­thioyl-κS)hydrazinyl­idene-κN 1]propano­ato(2−)}phenyl­tin(IV)
Source: Acta Crystallogr Sect E Struct Rep Online. 2010 Aug 18;66(Pt 9):m1112–3. doi: 10.1107/S1600536810031715 (PMC3007908; doi:10.1107/S1600536810031715)
Supplement: Supplementary file 1 [file e-66-m1112-sup1.cif]

##############################################################################
###                                                                        ###
###        Electronic paper (Acta Crystallographica Section E)             ###
###                                                                        ###
##############################################################################
#                                                                            #
# This CIF contains the data in a paper accepted for publication in Acta     #
# Crystallographica Section E. It conforms to the requirements of Notes      #
# for Authors for Section E, and has been peer reviewed under the auspices   #
# of the IUCr Commission on Journals.                                        #
#                                                                            #
# Full details of the Crystallographic Information File format               #
# are given in the paper "The Crystallographic Information File (CIF):       #
# a New Standard Archive File for Crystallography" by S. R. Hall, F. H.      #
# Allen and I. D. Brown [Acta Cryst. (1991), A47, 655-685].                  #
#                                                                            #
# The current version of the core CIF dictionary is obtainable from          #
# ftp://ftp.iucr.org/pub/cif_core.dic. The current version number is 2.4.    #
#                                                                            #
# Software is freely available for graphical display of the structure(s) in  #
# this CIF.  For information consult the CIF home page http://www.iucr.org/  #
# cif/home.html                                                              #
#                                                                            #
# This file may be used for bona fide research purposes within the           #
# scientific community so long as proper attribution is given to the journal # 
# article from which it was obtained.                                        #
#                                                                            #
##############################################################################
                                             
data_global
_audit_creation_method     SHELXL-97
_journal_date_recd_electronic     2010-08-04
_journal_date_accepted     2010-08-06
_journal_name_full     'Acta Crystallographica, Section E'
_journal_year     2010
_journal_volume     66
_journal_issue      9
_journal_page_first     m1112
_journal_page_last     m1113
_journal_paper_category     QM
_journal_coeditor_code     LH5114
_publ_contact_author_name     ' Edward RT Tiekink '
_publ_contact_author_address
;
Department of Chemistry, University of Malaya,
50603 Kuala Lumpur, Malaysia
;
_publ_contact_author_email
;
edward.tiekink@gmail.com
;
_publ_contact_author_fax     ' +60 3 7967 4193 '
_publ_contact_author_phone     ' +60 3 7967 6775 '
_publ_section_title
;\
Aquachlorido{2-[2-(cyclohexylcarbamothioyl-\k<i>S</i>)hydrazinylidene-\
\k<i>N</i>^1^]propanoato(2-)}phenyltin(IV)
;
loop_
    _publ_author_name
    _publ_author_footnote
    _publ_author_address
    'Affan, Md. Abu'
;
Additional correspondence author, e-mail: maaffan@frst.unimas.my.
;
;
Faculty of Resource Science and Technology, Universiti Malaysia Sarawak,
94300 Kota Samarahan, Sarawak, Malaysia
;
    'Salam, Md. Abdus' .
;
Faculty of Resource Science and Technology, Universiti Malaysia Sarawak,
94300 Kota Samarahan, Sarawak, Malaysia
;
    'Jusoh, Ismail' .
;
Faculty of Resource Science and Technology, Universiti Malaysia Sarawak,
94300 Kota Samarahan, Sarawak, Malaysia
;
    'Ng, Seik Weng' .
;
Department of Chemistry, University of Malaya,
50603 Kuala Lumpur, Malaysia
;
    'Tiekink, Edward R. T.' .
;
Department of Chemistry, University of Malaya,
50603 Kuala Lumpur, Malaysia
;
_publ_section_synopsis     .
data_I
_audit_creation_method     SHELXL-97
_chemical_name_systematic
;
Aquachlorido{2-[2-(cyclohexylcarbamothioyl-\k<i>S</i>)hydrazinylidene-
\k<i>N</i>^1^]propanoato(2-)}phenyltin(IV)
;
_chemical_name_common     ?
_chemical_formula_moiety     'C16 H22 Cl N3 O3 S Sn'
_chemical_formula_sum     'C16 H22 Cl N3 O3 S Sn'
_chemical_formula_iupac     '[Sn (C6 H5) (C10 H15 N3 O2 S) Cl (H2 O)]'
_chemical_formula_weight     490.57
_chemical_melting_point     ?
_symmetry_cell_setting     monoclinic
_symmetry_space_group_name_H-M     'C 2/c'
_symmetry_space_group_name_Hall     '-C 2yc'
loop_
    _symmetry_equiv_pos_as_xyz
    'x, y, z'
    '-x, y, -z+1/2'
    'x+1/2, y+1/2, z'
    '-x+1/2, y+1/2, -z+1/2'
    '-x, -y, -z'
    'x, -y, z-1/2'
    '-x+1/2, -y+1/2, -z'
    'x+1/2, -y+1/2, z-1/2'
_cell_length_a     16.3904(9)
_cell_length_b     19.2018(10)
_cell_length_c     13.1127(7)
_cell_angle_alpha     90
_cell_angle_beta     108.4421(7)
_cell_angle_gamma     90
_cell_volume     3915.0(4)
_cell_formula_units_Z     8
_cell_measurement_reflns_used     8808
_cell_measurement_theta_min     2.6
_cell_measurement_theta_max     28.3
_cell_measurement_temperature     100(2)
_exptl_crystal_description     block
_exptl_crystal_colour     'light-brown'
_exptl_crystal_size_max     0.30
_exptl_crystal_size_mid     0.25
_exptl_crystal_size_min     0.20
_exptl_crystal_density_diffrn     1.665
_exptl_crystal_density_meas     ?
_exptl_crystal_density_method     'not measured'
_exptl_crystal_F_000     1968
_exptl_absorpt_coefficient_mu     1.568
_exptl_absorpt_correction_type     multi-scan
_exptl_absorpt_process_details     '(SADABS; Sheldrick, 1996)'
_exptl_absorpt_correction_T_min     0.613
_exptl_absorpt_correction_T_max     0.746
_diffrn_ambient_temperature     100(2)
_diffrn_radiation_type     MoK\a
_diffrn_radiation_wavelength     0.71073
_diffrn_radiation_source     'fine-focus sealed tube'
_diffrn_radiation_monochromator     graphite
_diffrn_measurement_device_type     'Bruker SMART APEX diffractometer'
_diffrn_measurement_method     '\w scan'
_diffrn_detector_area_resol_mean     ?
_diffrn_reflns_number     18020
_diffrn_reflns_av_R_equivalents     0.034
_diffrn_reflns_av_sigmaI/netI     0.032
_diffrn_reflns_theta_min     1.7
_diffrn_reflns_theta_max     27.5
_diffrn_reflns_theta_full     27.5
_diffrn_measured_fraction_theta_max     0.998
_diffrn_measured_fraction_theta_full     0.998
_diffrn_reflns_limit_h_min     -21
_diffrn_reflns_limit_h_max     21
_diffrn_reflns_limit_k_min     -24
_diffrn_reflns_limit_k_max     24
_diffrn_reflns_limit_l_min     -16
_diffrn_reflns_limit_l_max     17
_diffrn_standards_number     0
_diffrn_standards_interval_count     0
_diffrn_standards_interval_time     0
_diffrn_standards_decay_%     0
_refine_special_details
;
Refinement of <i>F</i>^2^ against ALL reflections. The weighted <i>R</i>-factor
<i>wR</i> and goodness of fit <i>S</i> are based on <i>F</i>^2^, conventional
<i>R</i>-factors <i>R</i> are based on <i>F</i>, with <i>F</i> set to zero for
negative <i>F</i>^2^. The threshold expression of <i>F</i>^2^ >
2\s(<i>F</i>^2^) is used only for calculating <i>R</i>-factors(gt) <i>etc</i>.
and is not relevant to the choice of reflections for refinement.
<i>R</i>-factors based on <i>F</i>^2^ are statistically about twice as large
as those based on <i>F</i>, and <i>R</i>- factors based on ALL data will be
even larger.
;
_reflns_number_total     4498
_reflns_number_gt     3853
_reflns_threshold_expression     I>2\s(I)
_refine_ls_structure_factor_coef     Fsqd
_refine_ls_matrix_type     full
_refine_ls_R_factor_all     0.036
_refine_ls_R_factor_gt     0.027
_refine_ls_wR_factor_gt     0.086
_refine_ls_wR_factor_ref     0.091
_refine_ls_goodness_of_fit_ref     1.19
_refine_ls_restrained_S_all     1.19
_refine_ls_number_reflns     4498
_refine_ls_number_parameters     239
_refine_ls_number_restraints     3
_refine_ls_hydrogen_treatment     mixed
_refine_ls_weighting_scheme     calc
_refine_ls_weighting_details
              'calc w=1/[\s^2^(Fo^2^)+(0.05P)^2^+0.5P] where P=(Fo^2^+2Fc^2^)/3'
_atom_sites_solution_hydrogens     geom
_atom_sites_solution_primary     direct
_atom_sites_solution_secondary     difmap
_refine_ls_shift/su_max     0.001
_refine_ls_shift/su_mean     0.000
_refine_diff_density_max     0.54
_refine_diff_density_min     -0.53
_refine_ls_extinction_method     none
_refine_ls_extinction_coef     ?
loop_
    _atom_type_symbol
    _atom_type_description
    _atom_type_scat_dispersion_real
    _atom_type_scat_dispersion_imag
    _atom_type_scat_source
    'C' 'C' 0.0033 0.0016
                         'International Tables Vol C Tables 4.2.6.8 and 6.1.1.4'
    'H' 'H' 0.0000 0.0000
                         'International Tables Vol C Tables 4.2.6.8 and 6.1.1.4'
    'N' 'N' 0.0061 0.0033
                         'International Tables Vol C Tables 4.2.6.8 and 6.1.1.4'
    'O' 'O' 0.0106 0.0060
                         'International Tables Vol C Tables 4.2.6.8 and 6.1.1.4'
    'S' 'S' 0.1246 0.1234
                         'International Tables Vol C Tables 4.2.6.8 and 6.1.1.4'
    'Cl' 'Cl' 0.1484 0.1585
                         'International Tables Vol C Tables 4.2.6.8 and 6.1.1.4'
    'Sn' 'Sn' -0.6537 1.4246
                         'International Tables Vol C Tables 4.2.6.8 and 6.1.1.4'
_computing_data_collection     'APEX2 (Bruker, 2009)'
_computing_cell_refinement     'SAINT (Bruker, 2009)'
_computing_data_reduction     'SAINT (Bruker, 2009)'
_computing_structure_solution     'SHELXS97 (Sheldrick, 2008)'
_computing_structure_refinement     'SHELXL97 (Sheldrick, 2008)'
_computing_molecular_graphics
;
ORTEP-3 (Farrugia, 1997) and DIAMOND (Brandenburg, 2006)
;
_computing_publication_material     'publCIF (Westrip, 2010)'
loop_
    _atom_site_type_symbol
    _atom_site_label
    _atom_site_fract_x
    _atom_site_fract_y
    _atom_site_fract_z
    _atom_site_U_iso_or_equiv
    _atom_site_adp_type
    _atom_site_calc_flag
    _atom_site_refinement_flags
    _atom_site_occupancy
    _atom_site_disorder_assembly
    _atom_site_disorder_group
    Sn Sn 0.404486(12) 0.620716(10) 0.467538(16) 0.01146(8) Uani d . 1 . .
    Cl Cl1 0.34899(5) 0.69580(4) 0.30936(6) 0.01767(16) Uani d . 1 . .
    S S1 0.32710(5) 0.68215(4) 0.57359(6) 0.01380(16) Uani d . 1 . .
    O O1 0.41904(13) 0.54024(11) 0.36085(18) 0.0163(5) Uani d . 1 . .
    O O2 0.34146(15) 0.47501(12) 0.22370(19) 0.0209(5) Uani d . 1 . .
    O O1W 0.43443(15) 0.53800(13) 0.5926(2) 0.0201(5) Uani d D 1 . .
    H H1W 0.475(3) 0.512(3) 0.590(5) 0.09(2) Uiso d D 1 . .
    H H2W 0.406(3) 0.531(3) 0.634(3) 0.066(17) Uiso d D 1 . .
    N N1 0.16705(17) 0.65474(14) 0.5583(2) 0.0158(5) Uani d D 1 . .
    H H1N 0.176(2) 0.6892(13) 0.602(2) 0.019(10) Uiso d D 1 . .
    N N2 0.21381(16) 0.58361(13) 0.4501(2) 0.0151(5) Uani d . 1 . .
    N N3 0.27999(16) 0.56696(13) 0.4134(2) 0.0140(5) Uani d . 1 . .
    C C1 0.0801(2) 0.62496(16) 0.5200(3) 0.0182(7) Uani d . 1 . .
    H H1A 0.0852 0.5735 0.5119 0.022 Uiso calc R 1 . .
    C C2 0.0277(2) 0.6546(2) 0.4129(3) 0.0275(8) Uani d . 1 . .
    H H2A 0.0576 0.6459 0.3593 0.033 Uiso calc R 1 . .
    H H2B 0.0219 0.7056 0.4195 0.033 Uiso calc R 1 . .
    C C3 -0.0616(3) 0.6211(3) 0.3750(4) 0.0455(12) Uani d . 1 . .
    H H3A -0.0958 0.6422 0.3058 0.055 Uiso calc R 1 . .
    H H3B -0.0558 0.5707 0.3630 0.055 Uiso calc R 1 . .
    C C4 -0.1082(2) 0.6313(2) 0.4576(4) 0.0354(10) Uani d . 1 . .
    H H4A -0.1207 0.6815 0.4625 0.042 Uiso calc R 1 . .
    H H4B -0.1637 0.6061 0.4339 0.042 Uiso calc R 1 . .
    C C5 -0.0553(2) 0.6053(2) 0.5669(4) 0.0324(9) Uani d . 1 . .
    H H5A -0.0496 0.5540 0.5644 0.039 Uiso calc R 1 . .
    H H5B -0.0852 0.6163 0.6197 0.039 Uiso calc R 1 . .
    C C6 0.0344(2) 0.63821(19) 0.6035(3) 0.0230(7) Uani d . 1 . .
    H H6A 0.0294 0.6890 0.6133 0.028 Uiso calc R 1 . .
    H H6B 0.0687 0.6181 0.6735 0.028 Uiso calc R 1 . .
    C C7 0.2306(2) 0.63535(16) 0.5207(3) 0.0140(6) Uani d . 1 . .
    C C8 0.27078(19) 0.52131(16) 0.3388(2) 0.0147(6) Uani d . 1 . .
    C C9 0.1909(2) 0.48168(17) 0.2862(3) 0.0204(7) Uani d . 1 . .
    H H9A 0.1428 0.5030 0.3041 0.031 Uiso calc R 1 . .
    H H9B 0.1982 0.4334 0.3116 0.031 Uiso calc R 1 . .
    H H9C 0.1789 0.4825 0.2081 0.031 Uiso calc R 1 . .
    C C10 0.34849(19) 0.51063(16) 0.3033(3) 0.0155(6) Uani d . 1 . .
    C C11 0.53637(18) 0.64917(15) 0.5141(2) 0.0131(6) Uani d . 1 . .
    C C12 0.5831(2) 0.66164(17) 0.6212(3) 0.0198(7) Uani d . 1 . .
    H H12A 0.5558 0.6584 0.6750 0.024 Uiso calc R 1 . .
    C C13 0.6698(2) 0.67889(19) 0.6493(3) 0.0226(7) Uani d . 1 . .
    H H13 0.7013 0.6884 0.7222 0.027 Uiso calc R 1 . .
    C C14 0.7103(2) 0.68218(19) 0.5720(3) 0.0230(7) Uani d . 1 . .
    H H14 0.7697 0.6935 0.5919 0.028 Uiso calc R 1 . .
    C C15 0.6644(2) 0.66898(18) 0.4644(3) 0.0221(7) Uani d . 1 . .
    H H15 0.6923 0.6708 0.4112 0.027 Uiso calc R 1 . .
    C C16 0.5775(2) 0.65323(17) 0.4362(3) 0.0187(7) Uani d . 1 . .
    H H16 0.5457 0.6451 0.3629 0.022 Uiso calc R 1 . .
loop_
    _atom_site_aniso_label
    _atom_site_aniso_U_11
    _atom_site_aniso_U_22
    _atom_site_aniso_U_33
    _atom_site_aniso_U_12
    _atom_site_aniso_U_13
    _atom_site_aniso_U_23
    Sn 0.01020(12) 0.01204(12) 0.01312(13) 0.00088(7) 0.00509(8) -0.00039(7)
    Cl1 0.0226(4) 0.0173(4) 0.0131(4) 0.0036(3) 0.0056(3) 0.0019(3)
    S1 0.0125(3) 0.0155(4) 0.0143(4) 0.0011(3) 0.0054(3) -0.0021(3)
    O1 0.0140(10) 0.0154(11) 0.0216(12) -0.0001(8) 0.0087(9) -0.0032(9)
    O2 0.0226(12) 0.0207(12) 0.0239(13) -0.0031(9) 0.0137(10) -0.0074(10)
    O1W 0.0162(11) 0.0218(12) 0.0270(13) 0.0088(9) 0.0137(10) 0.0105(10)
    N1 0.0133(12) 0.0166(14) 0.0200(14) 0.0002(10) 0.0089(11) -0.0040(11)
    N2 0.0128(12) 0.0174(13) 0.0187(14) 0.0013(10) 0.0099(10) -0.0015(11)
    N3 0.0147(12) 0.0135(12) 0.0163(13) 0.0017(10) 0.0083(10) 0.0009(10)
    C1 0.0138(15) 0.0158(16) 0.0284(19) -0.0014(11) 0.0117(14) -0.0014(13)
    C2 0.0185(17) 0.045(2) 0.0203(18) -0.0013(15) 0.0084(14) -0.0053(16)
    C3 0.021(2) 0.078(4) 0.035(3) -0.0079(19) 0.0054(17) -0.024(2)
    C4 0.0161(17) 0.045(3) 0.048(3) -0.0062(16) 0.0146(17) -0.0146(19)
    C5 0.0234(19) 0.0272(19) 0.056(3) -0.0001(15) 0.0258(19) 0.0030(18)
    C6 0.0174(16) 0.0292(18) 0.0270(19) 0.0058(14) 0.0136(14) 0.0069(15)
    C7 0.0163(15) 0.0127(14) 0.0148(15) 0.0012(11) 0.0073(12) 0.0023(12)
    C8 0.0147(14) 0.0155(15) 0.0151(15) 0.0018(11) 0.0066(12) -0.0004(12)
    C9 0.0184(16) 0.0188(17) 0.0260(18) -0.0035(13) 0.0100(14) -0.0066(14)
    C10 0.0165(15) 0.0137(15) 0.0184(16) 0.0006(12) 0.0085(12) 0.0009(12)
    C11 0.0113(13) 0.0123(14) 0.0164(15) 0.0010(11) 0.0056(11) 0.0023(12)
    C12 0.0166(15) 0.0265(18) 0.0186(17) -0.0005(13) 0.0090(13) 0.0020(14)
    C13 0.0179(16) 0.034(2) 0.0126(16) -0.0060(14) -0.0001(13) 0.0006(14)
    C14 0.0123(15) 0.0324(19) 0.0227(18) -0.0044(13) 0.0034(13) 0.0030(15)
    C15 0.0147(15) 0.0342(19) 0.0198(17) -0.0017(14) 0.0088(13) 0.0030(15)
    C16 0.0162(15) 0.0255(18) 0.0138(16) 0.0002(13) 0.0042(12) -0.0013(13)
_geom_special_details
;
All s.u.'s (except the s.u. in the dihedral angle between two l.s. planes) are
estimated using the full covariance matrix. The cell s.u.'s are taken into
account individually in the estimation of s.u.'s in distances, angles and
torsion angles; correlations between s.u.'s in cell parameters are only used
when they are defined by crystal symmetry. An approximate (isotropic)
treatment of cell s.u.'s is used for estimating s.u.'s involving l.s. planes.
;
loop_
    _geom_bond_atom_site_label_1
    _geom_bond_atom_site_label_2
    _geom_bond_site_symmetry_2
    _geom_bond_distance
    _geom_bond_publ_flag
    Sn C11 . 2.123(3) y
    Sn O1 . 2.148(2) y
    Sn N3 . 2.195(3) y
    Sn O1w . 2.224(2) y
    Sn Cl1 . 2.4524(8) y
    Sn S1 . 2.4598(7) y
    S1 C7 . 1.759(3) ?
    O1 C10 . 1.295(4) ?
    O2 C10 . 1.223(4) ?
    O1W H1W . 0.84(5) ?
    O1W H2W . 0.83(5) ?
    N1 C7 . 1.339(4) ?
    N1 C1 . 1.469(4) ?
    N1 H1N . 0.86(3) ?
    N2 C7 . 1.326(4) ?
    N2 N3 . 1.357(3) ?
    N3 C8 . 1.286(4) ?
    C1 C2 . 1.507(5) ?
    C1 C6 . 1.530(4) ?
    C1 H1A . 1.0000 ?
    C2 C3 . 1.531(5) ?
    C2 H2A . 0.9900 ?
    C2 H2B . 0.9900 ?
    C3 C4 . 1.524(6) ?
    C3 H3A . 0.9900 ?
    C3 H3B . 0.9900 ?
    C4 C5 . 1.506(6) ?
    C4 H4A . 0.9900 ?
    C4 H4B . 0.9900 ?
    C5 C6 . 1.532(5) ?
    C5 H5A . 0.9900 ?
    C5 H5B . 0.9900 ?
    C6 H6A . 0.9900 ?
    C6 H6B . 0.9900 ?
    C8 C9 . 1.482(4) ?
    C8 C10 . 1.502(4) ?
    C9 H9A . 0.9800 ?
    C9 H9B . 0.9800 ?
    C9 H9C . 0.9800 ?
    C11 C12 . 1.391(4) ?
    C11 C16 . 1.392(4) ?
    C12 C13 . 1.390(4) ?
    C12 H12A . 0.9500 ?
    C13 C14 . 1.377(5) ?
    C13 H13 . 0.9500 ?
    C14 C15 . 1.395(5) ?
    C14 H14 . 0.9500 ?
    C15 C16 . 1.387(4) ?
    C15 H15 . 0.9500 ?
    C16 H16 . 0.9500 ?
loop_
    _geom_angle_atom_site_label_1
    _geom_angle_atom_site_label_2
    _geom_angle_atom_site_label_3
    _geom_angle_site_symmetry_1
    _geom_angle_site_symmetry_3
    _geom_angle
    _geom_angle_publ_flag
    C11 Sn O1 . . 93.42(10) ?
    C11 Sn N3 . . 166.35(10) ?
    O1 Sn N3 . . 74.60(9) ?
    C11 Sn O1W . . 90.27(10) ?
    O1 Sn O1W . . 85.55(9) ?
    N3 Sn O1W . . 82.43(9) ?
    C11 Sn Cl1 . . 99.40(8) ?
    O1 Sn Cl1 . . 87.71(6) ?
    N3 Sn Cl1 . . 86.84(7) ?
    O1W Sn Cl1 . . 168.53(7) ?
    C11 Sn S1 . . 111.98(8) ?
    O1 Sn S1 . . 153.73(6) ?
    N3 Sn S1 . . 79.37(7) ?
    O1W Sn S1 . . 87.63(6) ?
    Cl1 Sn S1 . . 94.39(3) ?
    C7 S1 Sn . . 95.30(10) ?
    C10 O1 Sn . . 115.62(18) ?
    Sn O1W H1W . . 113(4) ?
    Sn O1W H2W . . 124(4) ?
    H1W O1W H2W . . 123(5) ?
    C7 N1 C1 . . 123.4(3) ?
    C7 N1 H1N . . 119(3) ?
    C1 N1 H1N . . 118(2) ?
    C7 N2 N3 . . 114.3(2) ?
    C8 N3 N2 . . 121.0(3) ?
    C8 N3 Sn . . 116.1(2) ?
    N2 N3 Sn . . 122.70(19) ?
    N1 C1 C2 . . 112.1(3) ?
    N1 C1 C6 . . 109.4(3) ?
    C2 C1 C6 . . 109.9(3) ?
    N1 C1 H1A . . 108.4 ?
    C2 C1 H1A . . 108.4 ?
    C6 C1 H1A . . 108.4 ?
    C1 C2 C3 . . 110.4(3) ?
    C1 C2 H2A . . 109.6 ?
    C3 C2 H2A . . 109.6 ?
    C1 C2 H2B . . 109.6 ?
    C3 C2 H2B . . 109.6 ?
    H2A C2 H2B . . 108.1 ?
    C4 C3 C2 . . 111.0(3) ?
    C4 C3 H3A . . 109.4 ?
    C2 C3 H3A . . 109.4 ?
    C4 C3 H3B . . 109.4 ?
    C2 C3 H3B . . 109.4 ?
    H3A C3 H3B . . 108.0 ?
    C5 C4 C3 . . 111.5(3) ?
    C5 C4 H4A . . 109.3 ?
    C3 C4 H4A . . 109.3 ?
    C5 C4 H4B . . 109.3 ?
    C3 C4 H4B . . 109.3 ?
    H4A C4 H4B . . 108.0 ?
    C4 C5 C6 . . 111.6(3) ?
    C4 C5 H5A . . 109.3 ?
    C6 C5 H5A . . 109.3 ?
    C4 C5 H5B . . 109.3 ?
    C6 C5 H5B . . 109.3 ?
    H5A C5 H5B . . 108.0 ?
    C1 C6 C5 . . 110.2(3) ?
    C1 C6 H6A . . 109.6 ?
    C5 C6 H6A . . 109.6 ?
    C1 C6 H6B . . 109.6 ?
    C5 C6 H6B . . 109.6 ?
    H6A C6 H6B . . 108.1 ?
    N2 C7 N1 . . 116.8(3) ?
    N2 C7 S1 . . 128.3(2) ?
    N1 C7 S1 . . 114.8(2) ?
    N3 C8 C9 . . 125.3(3) ?
    N3 C8 C10 . . 114.9(3) ?
    C9 C8 C10 . . 119.8(3) ?
    C8 C9 H9A . . 109.5 ?
    C8 C9 H9B . . 109.5 ?
    H9A C9 H9B . . 109.5 ?
    C8 C9 H9C . . 109.5 ?
    H9A C9 H9C . . 109.5 ?
    H9B C9 H9C . . 109.5 ?
    O2 C10 O1 . . 124.6(3) ?
    O2 C10 C8 . . 118.7(3) ?
    O1 C10 C8 . . 116.6(3) ?
    C12 C11 C16 . . 119.4(3) ?
    C12 C11 Sn . . 121.3(2) ?
    C16 C11 Sn . . 119.2(2) ?
    C13 C12 C11 . . 119.9(3) ?
    C13 C12 H12A . . 120.0 ?
    C11 C12 H12A . . 120.0 ?
    C14 C13 C12 . . 120.4(3) ?
    C14 C13 H13 . . 119.8 ?
    C12 C13 H13 . . 119.8 ?
    C13 C14 C15 . . 120.3(3) ?
    C13 C14 H14 . . 119.9 ?
    C15 C14 H14 . . 119.9 ?
    C16 C15 C14 . . 119.3(3) ?
    C16 C15 H15 . . 120.3 ?
    C14 C15 H15 . . 120.3 ?
    C15 C16 C11 . . 120.7(3) ?
    C15 C16 H16 . . 119.7 ?
    C11 C16 H16 . . 119.7 ?
loop_
    _geom_torsion_atom_site_label_1
    _geom_torsion_atom_site_label_2
    _geom_torsion_atom_site_label_3
    _geom_torsion_atom_site_label_4
    _geom_torsion_site_symmetry_1
    _geom_torsion_site_symmetry_2
    _geom_torsion_site_symmetry_3
    _geom_torsion_site_symmetry_4
    _geom_torsion
    _geom_torsion_publ_flag
    C11 Sn S1 C7 . . . . -173.02(13) ?
    O1 Sn S1 C7 . . . . -8.72(18) ?
    N3 Sn S1 C7 . . . . -0.95(12) ?
    O1W Sn S1 C7 . . . . -83.69(12) ?
    Cl1 Sn S1 C7 . . . . 85.00(10) ?
    C11 Sn O1 C10 . . . . -173.8(2) ?
    N3 Sn O1 C10 . . . . 12.9(2) ?
    O1W Sn O1 C10 . . . . 96.2(2) ?
    Cl1 Sn O1 C10 . . . . -74.5(2) ?
    S1 Sn O1 C10 . . . . 20.8(3) ?
    C7 N2 N3 C8 . . . . -174.9(3) ?
    C7 N2 N3 Sn . . . . 0.4(4) ?
    C11 Sn N3 C8 . . . . -36.8(6) ?
    O1 Sn N3 C8 . . . . -7.6(2) ?
    O1W Sn N3 C8 . . . . -95.0(2) ?
    Cl1 Sn N3 C8 . . . . 80.9(2) ?
    S1 Sn N3 C8 . . . . 176.0(2) ?
    C11 Sn N3 N2 . . . . 147.7(4) ?
    O1 Sn N3 N2 . . . . 176.9(2) ?
    O1W Sn N3 N2 . . . . 89.5(2) ?
    Cl1 Sn N3 N2 . . . . -94.6(2) ?
    S1 Sn N3 N2 . . . . 0.5(2) ?
    C7 N1 C1 C2 . . . . -77.7(4) ?
    C7 N1 C1 C6 . . . . 160.1(3) ?
    N1 C1 C2 C3 . . . . 178.8(3) ?
    C6 C1 C2 C3 . . . . -59.3(4) ?
    C1 C2 C3 C4 . . . . 57.3(5) ?
    C2 C3 C4 C5 . . . . -54.5(5) ?
    C3 C4 C5 C6 . . . . 54.2(5) ?
    N1 C1 C6 C5 . . . . -178.0(3) ?
    C2 C1 C6 C5 . . . . 58.5(4) ?
    C4 C5 C6 C1 . . . . -56.1(4) ?
    N3 N2 C7 N1 . . . . 178.9(3) ?
    N3 N2 C7 S1 . . . . -1.7(4) ?
    C1 N1 C7 N2 . . . . -4.2(5) ?
    C1 N1 C7 S1 . . . . 176.4(2) ?
    Sn S1 C7 N2 . . . . 1.9(3) ?
    Sn S1 C7 N1 . . . . -178.8(2) ?
    N2 N3 C8 C9 . . . . -0.9(5) ?
    Sn N3 C8 C9 . . . . -176.5(2) ?
    N2 N3 C8 C10 . . . . 177.5(3) ?
    Sn N3 C8 C10 . . . . 1.9(3) ?
    Sn O1 C10 O2 . . . . 164.0(3) ?
    Sn O1 C10 C8 . . . . -16.3(3) ?
    N3 C8 C10 O2 . . . . -170.7(3) ?
    C9 C8 C10 O2 . . . . 7.9(5) ?
    N3 C8 C10 O1 . . . . 9.6(4) ?
    C9 C8 C10 O1 . . . . -171.9(3) ?
    O1 Sn C11 C12 . . . . -135.8(3) ?
    N3 Sn C11 C12 . . . . -107.6(5) ?
    O1W Sn C11 C12 . . . . -50.2(3) ?
    Cl1 Sn C11 C12 . . . . 136.0(2) ?
    S1 Sn C11 C12 . . . . 37.3(3) ?
    O1 Sn C11 C16 . . . . 42.1(3) ?
    N3 Sn C11 C16 . . . . 70.3(5) ?
    O1W Sn C11 C16 . . . . 127.7(3) ?
    Cl1 Sn C11 C16 . . . . -46.1(3) ?
    S1 Sn C11 C16 . . . . -144.8(2) ?
    C16 C11 C12 C13 . . . . 0.9(5) ?
    Sn C11 C12 C13 . . . . 178.8(3) ?
    C11 C12 C13 C14 . . . . -1.5(5) ?
    C12 C13 C14 C15 . . . . 0.7(6) ?
    C13 C14 C15 C16 . . . . 0.7(5) ?
    C14 C15 C16 C11 . . . . -1.3(5) ?
    C12 C11 C16 C15 . . . . 0.5(5) ?
    Sn C11 C16 C15 . . . . -177.5(3) ?
loop_
    _geom_hbond_atom_site_label_D
    _geom_hbond_atom_site_label_H
    _geom_hbond_atom_site_label_A
    _geom_hbond_site_symmetry_A
    _geom_hbond_distance_DH
    _geom_hbond_distance_HA
    _geom_hbond_distance_DA
    _geom_hbond_angle_DHA
    O1w H1w O1 5_666 0.84(5) 1.94(3) 2.733(3) 159(6)
    O1w H2w O2 6_566 0.83(5) 1.81(2) 2.645(3) 174(5)
    N1 H1n Cl1 7_566 0.86(3) 2.587(16) 3.407(3) 161(3)
