# Supplementary material for: Aqua­chlorido{2-[2-(cyclo­hexyl­carbamo­thioyl-κS)hydrazinyl­idene-κN 1]propano­ato(2−)}phenyl­tin(IV)
Source: Acta Crystallogr Sect E Struct Rep Online. 2010 Aug 18;66(Pt 9):m1112–3. doi: 10.1107/S1600536810031715 (PMC3007908; doi:10.1107/S1600536810031715)
Supplement: Supplementary file 2 [file e-66-m1112-Isup2.hkl]

#
# h,k,l, Fc-squared, Fo-squared, sigma(Fo-squared) and status flag
#
data_I
_shelx_title '  C2/c'
_shelx_refln_list_code          4
_shelx_F_calc_maximum      690.50
_exptl_crystal_F_000      1968.00
_reflns_d_resolution_high  0.7696
 
loop_
 _symmetry_equiv_pos_as_xyz
 'x, y, z'
 '-x, y, -z+1/2'
 'x+1/2, y+1/2, z'
 '-x+1/2, y+1/2, -z+1/2'
 '-x, -y, -z'
 'x, -y, z-1/2'
 '-x+1/2, -y+1/2, -z'
 'x+1/2, -y+1/2, z-1/2'
 
_cell_length_a    16.3904
_cell_length_b    19.2018
_cell_length_c    13.1127
_cell_angle_alpha  90.000
_cell_angle_beta  108.442
_cell_angle_gamma  90.000
 
_shelx_F_squared_multiplier     1.000
 
loop_
 _refln_index_h
 _refln_index_k
 _refln_index_l
 _refln_F_squared_calc
 _refln_F_squared_meas
 _refln_F_squared_sigma
 _refln_observed_status
   2   0   0     1049.29     1158.83     70.45 o
   4   0   0   150124.53   147230.28   2969.57 o
   6   0   0    38790.56    37763.37    883.61 o
   8   0   0    42567.82    45306.01   1080.74 o
  10   0   0    12369.92    12121.09    451.54 o
  12   0   0    58807.39    57335.05   1125.85 o
  14   0   0     4216.34     4201.71    257.09 o
  16   0   0    66123.46    61671.99   1632.21 o
  18   0   0      321.59      180.03    231.68 o
  20   0   0     2887.06     2839.97    390.32 o
   1   1   0    95472.67    94138.14   1602.73 o
   3   1   0    49936.15    51292.84    612.69 o
   5   1   0    62548.69    61607.20    751.34 o
   7   1   0     5329.10     5474.28    132.81 o
   9   1   0     2132.80     2071.93    102.92 o
  11   1   0    26877.86    26681.08    429.67 o
  13   1   0    12696.12    12714.06    319.72 o
  15   1   0    19413.29    19143.93    507.92 o
  17   1   0     7958.52     7431.00    335.74 o
  19   1   0     1618.19     1525.48    223.54 o
   0   2   0     1288.04      974.42     42.30 o
   2   2   0      211.89      187.12     26.05 o
   4   2   0     3002.36     3237.91     83.11 o
   6   2   0    33208.29    34802.29    503.58 o
   8   2   0      177.55      235.47     51.01 o
  10   2   0     2011.74     2155.18    115.16 o
  12   2   0      865.78      703.87     91.09 o
  14   2   0     2386.58     2404.42    171.80 o
  16   2   0      229.74       26.09    107.10 o
  18   2   0      114.55      -61.13    141.69 o
  20   2   0      159.72     -139.56    168.51 o
   1   3   0    18015.03    17684.22    392.46 o
   3   3   0    75124.67    76080.31    895.74 o
   5   3   0     8346.41     7730.11    151.81 o
   7   3   0       56.23       36.35     37.84 o
   9   3   0      270.00      232.03     53.66 o
  11   3   0    45097.23    44250.69    635.22 o
  13   3   0       91.99       95.39     72.61 o
  15   3   0    12250.17    11718.44    335.46 o
  17   3   0     5958.46     6070.41    303.85 o
  19   3   0     1655.27     1618.74    223.76 o
   0   4   0   345977.78   335818.78   5510.30 o
   2   4   0    79454.91    80399.11   1031.52 o
   4   4   0    30593.77    30182.60    442.67 o
   6   4   0   125956.38   131235.73   1616.84 o
   8   4   0      794.44      931.97     74.16 o
  10   4   0    55311.05    54671.40    741.38 o
  12   4   0    11126.11    10588.50    290.68 o
  14   4   0    18115.88    16446.07    393.34 o
  16   4   0    28755.39    27901.34    579.82 o
  18   4   0      142.07     -163.39    136.62 o
   1   5   0    10306.98    11576.08    203.74 o
   3   5   0    41952.90    43202.96    536.58 o
   5   5   0    72768.41    79996.70   3460.79 o
   7   5   0    12558.27    11933.97    216.99 o
   9   5   0    65494.59    66498.91    866.31 o
  11   5   0    30728.54    30837.48    484.21 o
  13   5   0    10114.26    10081.56    292.40 o
  15   5   0     5608.12     5396.06    245.86 o
  17   5   0     6336.54     6426.19    281.53 o
  19   5   0       34.91      117.45    218.93 o
   0   6   0   155936.94   157361.20   2556.48 o
   2   6   0     5625.79     5957.61    235.72 o
   4   6   0     8439.38     9602.87    742.18 o
   6   6   0    49727.35    50932.64    657.27 o
   8   6   0     6705.01     7351.20    271.41 o
  10   6   0    11859.32    12294.18    253.15 o
  12   6   0     9001.58     8690.58    266.71 o
  14   6   0     1363.14     1452.72    149.84 o
  16   6   0      422.99      206.93    120.99 o
  18   6   0       63.55       85.40    127.80 o
   1   7   0     6572.37     6772.28    124.16 o
   3   7   0     1160.54     1119.18     76.40 o
   5   7   0    32655.08    32565.31    541.08 o
   7   7   0     9318.60    10713.50    552.70 o
   9   7   0     8505.41     8174.69    227.35 o
  11   7   0    14495.40    14196.26    337.80 o
  13   7   0        0.05     -107.60     82.53 o
  15   7   0     3924.69     3827.49    219.84 o
  17   7   0     4169.18     4105.77    244.35 o
  19   7   0      604.44      706.31    159.59 o
   0   8   0    30756.77    31219.17    580.56 o
   2   8   0    65445.47    66792.68    891.37 o
   4   8   0    21904.48    21896.72    352.44 o
   6   8   0   132573.53   132889.19   1584.86 o
   8   8   0     4522.20     4613.09    132.94 o
  10   8   0    46808.66    45813.24    739.14 o
  12   8   0     3644.30     3462.34    191.35 o
  14   8   0     9864.54     9124.43    297.11 o
  16   8   0    11813.06    12021.10    366.65 o
  18   8   0     3771.43     3773.84    258.88 o
   1   9   0     2474.84     2217.17    145.40 o
   3   9   0       37.03      106.30     42.12 o
   5   9   0    45740.97    44055.65    728.57 o
   7   9   0      510.94      794.19     67.06 o
   9   9   0    29274.15    28577.45    510.43 o
  11   9   0    12193.04    12798.78    325.23 o
  13   9   0      239.70      238.20    105.41 o
  15   9   0    13342.19    13706.65    385.85 o
  17   9   0    11785.75    11762.70    378.19 o
   0  10   0     3443.24     2890.55    124.56 o
   2  10   0    10156.34    10476.31    188.46 o
   4  10   0    13251.57    13852.76    332.39 o
   6  10   0     5409.59     5785.76    173.45 o
   8  10   0     1137.12     1110.77    161.15 o
  10  10   0      101.45      -18.48     79.91 o
  12  10   0     1059.41     1087.15    149.11 o
  14  10   0        5.42     -131.15     91.88 o
  16  10   0     1516.45     1472.36    175.52 o
  18  10   0      333.88      301.62    162.18 o
   1  11   0     2419.42     2265.31     84.89 o
   3  11   0    15257.87    15827.61    284.13 o
   5  11   0    34590.51    36458.18    510.93 o
   7  11   0    19585.68    20453.00    392.12 o
   9  11   0    13637.57    13757.39    324.54 o
  11  11   0     3183.61     2757.35    178.52 o
  13  11   0      316.49      135.74    104.28 o
  15  11   0      232.29       40.44    123.92 o
  17  11   0     4297.56     4558.89    279.46 o
   0  12   0    60251.55    59495.97   1072.69 o
   2  12   0    26656.45    30447.36   1202.81 o
   4  12   0    37434.23    36889.74    516.05 o
   6  12   0    70890.84    73634.11   2054.94 o
   8  12   0     1333.55     1315.01    117.56 o
  10  12   0    18770.41    19001.32    470.98 o
  12  12   0     9453.73     9215.85    291.67 o
  14  12   0     1191.21     1225.69    153.35 o
  16  12   0    11875.39    12357.96    479.21 o
   1  13   0    53282.68    51689.16    679.87 o
   3  13   0    30749.95    32283.63    783.77 o
   5  13   0    18363.41    20232.00    334.91 o
   7  13   0      989.48      476.45    120.62 o
   9  13   0     1839.25     1906.41    166.39 o
  11  13   0    24313.87    24846.64    653.97 o
  13  13   0     1949.27     1828.84    173.46 o
  15  13   0    18877.49    19296.78    482.99 o
  17  13   0     5887.66     6218.60    348.49 o
   0  14   0    21073.72    20362.72    461.47 o
   2  14   0       71.40       96.81     54.12 o
   4  14   0    14304.88    13973.37    260.15 o
   6  14   0      568.29      591.86     89.53 o
   8  14   0     5087.30     5083.56    227.57 o
  10  14   0     2372.15     2466.66    218.82 o
  12  14   0    11125.19    11131.50    416.65 o
  14  14   0     1439.11     1522.59    196.99 o
  16  14   0      235.10      382.31    152.94 o
   1  15   0      574.39      479.73     95.46 o
   3  15   0     2342.56     2592.82    135.52 o
   5  15   0     1190.54     1224.38    132.35 o
   7  15   0     1564.38     1465.56    149.13 o
   9  15   0      931.52      961.45    209.24 o
  11  15   0       84.76      101.68    117.43 o
  13  15   0        6.53      257.94    227.71 o
  15  15   0      893.22      978.75    187.50 o
   0  16   0    45195.44    44127.81   1136.40 o
   2  16   0       41.93       56.16     78.40 o
   4  16   0    23676.85    22710.95    496.58 o
   6  16   0     7080.68     7340.40    341.10 o
   8  16   0      423.63      175.06    138.15 o
  10  16   0    15290.73    14921.30    527.79 o
  12  16   0     9156.52    11855.63   1371.43 o
  14  16   0     4433.03     4372.21    304.68 o
   1  17   0    15056.07    14584.30    383.99 o
   3  17   0     9129.13     9287.74    298.70 o
   5  17   0     6031.90     6538.42    563.90 o
   7  17   0     5078.20     5003.02    455.30 o
   9  17   0     8420.28     8089.57    420.69 o
  11  17   0    23757.37    24124.87    731.29 o
  13  17   0      484.98      566.61    231.23 o
   0  18   0      162.33       -1.69    122.28 o
   2  18   0     4863.66     4840.26    233.08 o
   4  18   0     2106.77     2188.68    231.44 o
   6  18   0     9708.40     9536.64    406.65 o
   8  18   0       27.23       66.04    136.88 o
  10  18   0     8751.59     9043.77    426.32 o
  12  18   0     1291.37     1016.72    218.66 o
   1  19   0     2366.93     2341.75    189.11 o
   3  19   0     5542.49     5607.98    307.80 o
   5  19   0       93.81       12.94    118.85 o
   7  19   0      525.55      521.61    164.12 o
   9  19   0     1675.78     1637.57    227.28 o
  11  19   0     2763.49     2822.17    304.44 o
  13  19   0      259.75      554.34    282.51 o
   0  20   0    21128.96    21103.33    900.59 o
   2  20   0       66.05      -90.05    142.72 o
   4  20   0     5724.29     5431.23    336.68 o
   6  20   0    13113.69    13797.94    518.94 o
   8  20   0      151.89       42.10    151.83 o
  10  20   0    21805.68    21783.08    718.40 o
  12  20   0     6122.01     5831.92    561.09 o
   1  21   0     7591.43     8658.30    420.14 o
   3  21   0       58.93      -35.99    123.85 o
   5  21   0    16050.11    16005.03    564.88 o
   7  21   0     6844.30     6560.42    380.95 o
   9  21   0    14289.11    14211.51    565.12 o
   0  22   0     4618.67     4418.11    596.33 o
   2  22   0     1125.72     1077.30    189.81 o
   4  22   0     3293.22     3391.14    305.32 o
   6  22   0     5439.03     5517.77    375.92 o
   8  22   0      837.55     1007.54    219.95 o
   1  23   0        7.14     -138.34    130.17 o
   3  23   0      241.73      124.61    153.91 o
   5  23   0      414.40       79.28    159.40 o
   7  23   0      371.58      501.38    193.66 o
   0  24   0     3013.86     2854.46    546.70 o
   2  24   0     4748.40     4502.23    476.88 o
   4  24   0     5739.21     5395.46    392.98 o
 -19   1   1     6001.13     6319.55    395.68 o
 -17   1   1      829.15      915.87    168.47 o
 -15   1   1     5943.28     6591.48    219.08 o
 -13   1   1    19463.47    19890.71    372.47 o
 -11   1   1     1248.48     1315.91    125.01 o
  -9   1   1    14462.76    14244.63    322.97 o
  -7   1   1    21245.23    20999.78    459.97 o
  -5   1   1      746.13      704.16     62.74 o
  -3   1   1    39737.00    40103.89    487.37 o
  -1   1   1    36123.57    37569.42    536.05 o
   1   1   1    86845.24    89673.75   1023.48 o
   3   1   1     7829.18     7523.92    132.76 o
   5   1   1     9168.63     9331.37    163.14 o
   7   1   1     3143.07     3097.66    123.74 o
   9   1   1     8066.06     7616.82    201.26 o
  11   1   1       92.41       98.55     57.95 o
  13   1   1    46801.24    47475.81    699.00 o
  15   1   1     1866.18     1764.16    191.89 o
  17   1   1    18168.74    18188.08    533.07 o
  19   1   1     1190.98      965.75    209.77 o
 -20   2   1     6652.61     6814.47    374.81 o
 -18   2   1     9387.52     9370.18    381.29 o
 -16   2   1      169.18       64.68    105.55 o
 -14   2   1     7388.35     8720.24    297.36 o
 -12   2   1    21632.16    22193.99    388.85 o
 -10   2   1    20567.78    20616.86    375.18 o
  -8   2   1   110026.96   112771.68   1546.36 o
  -6   2   1    21585.78    22230.54    323.50 o
  -4   2   1    79928.92    80309.77   1167.12 o
  -2   2   1    71453.50    71160.77   1315.54 o
   0   2   1     5097.30     5200.15    108.23 o
   2   2   1   116529.29   117653.38   1488.89 o
   4   2   1    17595.55    16731.99    239.33 o
   6   2   1    94633.72   100022.98   1198.47 o
   8   2   1    36391.25    36985.18    514.55 o
  10   2   1     6431.35     6240.08    171.53 o
  12   2   1    24863.35    27097.61    549.80 o
  14   2   1    19803.71    18682.57    819.15 o
  16   2   1    12423.88    11921.19    415.14 o
  18   2   1    15367.87    15315.04    501.70 o
 -19   3   1     4554.36     4168.02    303.03 o
 -17   3   1     6066.61     6246.03    271.51 o
 -15   3   1    20221.62    22320.10    483.58 o
 -13   3   1    19920.65    19798.92    373.52 o
 -11   3   1      192.23      203.71     77.82 o
  -9   3   1    59419.96    60829.66    795.32 o
  -7   3   1    20988.54    22713.70    832.81 o
  -5   3   1    19300.57    20197.89    614.01 o
  -3   3   1    22200.93    21328.09    532.98 o
  -1   3   1    47697.66    48443.14    570.40 o
   1   3   1    78711.67    79021.83    915.14 o
   3   3   1    28147.20    28321.86    449.39 o
   5   3   1     8872.18     9418.39    164.16 o
   7   3   1    94580.35    97779.98   1289.98 o
   9   3   1    13689.39    13910.30    258.36 o
  11   3   1    15674.32    15808.38    303.55 o
  13   3   1    10443.37    10102.02    291.45 o
  15   3   1     4030.24     3781.24    234.55 o
  17   3   1     6438.73     5737.75    320.75 o
  19   3   1     8169.43     7429.09    370.96 o
 -20   4   1     1610.67     1747.45    244.73 o
 -18   4   1     1944.52     1959.38    191.74 o
 -16   4   1      427.42      451.04    162.07 o
 -14   4   1     3561.03     3653.33    218.61 o
 -12   4   1      773.27      819.32    171.25 o
 -10   4   1     5430.49     5494.94    176.27 o
  -8   4   1      878.34      577.15     65.28 o
  -6   4   1    33261.71    37945.76    945.69 o
  -4   4   1     7738.20     8659.94    226.81 o
  -2   4   1    41500.53    44279.83   1049.72 o
   0   4   1      523.70      416.26     43.00 o
   2   4   1     7533.91     7832.87    128.11 o
   4   4   1    53826.26    56493.75    773.12 o
   6   4   1      731.47     1073.97     64.89 o
   8   4   1    11349.83    11218.67    231.78 o
  10   4   1     6560.67     6358.42    250.66 o
  12   4   1        3.69      230.08    185.05 o
  14   4   1      250.62      217.63    101.80 o
  16   4   1      579.35      396.79    128.44 o
  18   4   1        0.93     -111.73    144.11 o
 -19   5   1     9224.92     9526.47    348.62 o
 -17   5   1     1948.86     2187.96    190.39 o
 -15   5   1      580.68      683.15    173.06 o
 -13   5   1    28491.54    28470.20    543.75 o
 -11   5   1     1839.65     2550.06    219.03 o
  -9   5   1     1327.68     1185.08     87.77 o
  -7   5   1    14671.91    15559.04    262.39 o
  -5   5   1      400.35      592.72     59.46 o
  -3   5   1     4949.77     4990.65    140.58 o
  -1   5   1      957.28     2686.80    203.82 o
   1   5   1     1326.02     1221.34     81.26 o
   3   5   1    10427.85     9977.86    159.54 o
   5   5   1    12543.43    13481.27    254.08 o
   7   5   1     1305.77     1125.83     81.70 o
   9   5   1     4542.97     4417.58    138.90 o
  11   5   1     1449.87     1611.40    136.32 o
  13   5   1    28276.14    28622.74    552.24 o
  15   5   1       12.51     -141.92     94.62 o
  17   5   1     5554.71     6259.92    508.35 o
  19   5   1     1577.62     1854.25    250.69 o
 -18   6   1    28118.28    27293.34    605.43 o
 -16   6   1     2018.07     2030.44    181.12 o
 -14   6   1    19788.48    21351.04   1008.09 o
 -12   6   1    30520.92    32300.36    644.85 o
 -10   6   1    10901.24    10977.49    239.40 o
  -8   6   1    46161.04    44863.40    612.64 o
  -6   6   1    26640.96    28864.93    457.25 o
  -4   6   1    47562.40    46918.45    654.03 o
  -2   6   1    11746.59    11369.24    242.33 o
   0   6   1     1481.06     1402.71     72.95 o
   2   6   1    24006.96    22493.18    304.38 o
   4   6   1    27325.56    26316.00    359.28 o
   6   6   1    47661.55    49193.95    719.25 o
   8   6   1    95753.08    94819.18   1313.46 o
  10   6   1     3178.46     3173.72    165.92 o
  12   6   1    40723.82    41255.46    704.23 o
  14   6   1      418.82      248.17    107.59 o
  16   6   1      125.22      -67.26    110.24 o
  18   6   1    15109.56    15044.92    501.36 o
 -19   7   1    18650.61    18026.08    492.34 o
 -17   7   1     8166.26     8196.56    310.29 o
 -15   7   1    17151.85    16706.97    418.72 o
 -13   7   1    22396.46    21932.83    509.76 o
 -11   7   1     3498.44     3859.59    245.15 o
  -9   7   1    20810.38    20536.25    345.54 o
  -7   7   1    50588.41    50701.57    668.63 o
  -5   7   1     8695.57     8792.99    394.16 o
  -3   7   1    18612.16    17569.79    285.83 o
  -1   7   1      681.74      664.19     41.90 o
   1   7   1    15261.74    15226.96    245.65 o
   3   7   1    28839.72    28216.83    380.65 o
   5   7   1     1010.17      947.25     87.43 o
   7   7   1    73703.76    70901.67   1006.79 o
   9   7   1    23107.17    23074.54    437.93 o
  11   7   1    32930.52    32375.98    582.66 o
  13   7   1     7390.97     7049.03    251.76 o
  15   7   1     1816.76     1642.24    170.11 o
  17   7   1     2802.98     2451.41    209.11 o
 -18   8   1     2774.92     2251.93    208.09 o
 -16   8   1       36.79      385.96    122.86 o
 -14   8   1     2910.28     2740.82    209.21 o
 -12   8   1      353.79      395.82    145.33 o
 -10   8   1      264.79       50.81     74.99 o
  -8   8   1     3156.47     3382.52    124.14 o
  -6   8   1     5158.11     5420.98    416.89 o
  -4   8   1    13168.83    13330.33    245.52 o
  -2   8   1    21940.19    22414.31    315.60 o
   0   8   1    11019.83    13470.83    890.52 o
   2   8   1     3266.14     3114.49     95.75 o
   4   8   1       44.40      125.72     34.10 o
   6   8   1     4987.47     5124.26    160.95 o
   8   8   1       65.05       69.08     64.81 o
  10   8   1      339.79      199.17    107.63 o
  12   8   1     2478.56     2442.17    168.97 o
  14   8   1     2104.32     1915.00    170.85 o
  16   8   1      860.56      685.31    146.67 o
  18   8   1     1291.40     1121.24    177.37 o
 -19   9   1     1119.49      770.81    175.13 o
 -17   9   1     2003.97     2358.10    224.86 o
 -15   9   1     5720.47     5425.45    248.02 o
 -13   9   1    12660.38    12160.64    333.09 o
 -11   9   1     2617.55     2647.76    212.75 o
  -9   9   1    17305.49    17148.48    310.38 o
  -7   9   1     1706.89     1702.07    101.13 o
  -5   9   1     6237.37     6208.27    162.84 o
  -3   9   1    19650.38    20571.93    305.70 o
  -1   9   1     3516.26     4026.60    249.82 o
   1   9   1     2702.20     2822.12     82.05 o
   3   9   1    26610.70    26155.88    405.94 o
   5   9   1    12441.81    12816.07    387.12 o
   7   9   1    48010.86    49150.38    750.20 o
   9   9   1     1100.60     1385.93    157.35 o
  11   9   1     6192.07     6179.17    229.20 o
  13   9   1     1208.98      958.42    147.51 o
  15   9   1      324.99      251.15    124.54 o
  17   9   1       74.27     -163.04    108.69 o
 -18  10   1    22134.73    21082.30    536.03 o
 -16  10   1      584.39      291.28    132.62 o
 -14  10   1    21004.51    22193.14    926.85 o
 -12  10   1     5208.90     6281.95    352.71 o
 -10  10   1     9890.38    10552.52    553.16 o
  -8  10   1    59603.09    58175.96    853.63 o
  -6  10   1      990.99     1095.19     87.06 o
  -4  10   1    60728.81    60532.43    769.82 o
  -2  10   1    67121.66    70638.44    873.75 o
   0  10   1     2552.11     2414.96     81.41 o
   2  10   1    82719.62    83537.88   1018.45 o
   4  10   1    26191.23    25009.20    421.38 o
   6  10   1    24106.88    24129.47    366.87 o
   8  10   1    57967.49    57891.83    877.96 o
  10  10   1        5.56       15.57     79.73 o
  12  10   1    24158.93    25112.93    516.15 o
  14  10   1     5452.77     5030.36    261.92 o
  16  10   1      170.27      430.53    137.39 o
  18  10   1    15254.97    14205.66    438.95 o
 -17  11   1      333.22      371.05    142.55 o
 -15  11   1    10643.82    10602.65    340.50 o
 -13  11   1    19263.07    19685.13    586.05 o
 -11  11   1      151.22      125.49     93.07 o
  -9  11   1    26096.96    25526.23    542.61 o
  -7  11   1    31060.13    30004.28    565.61 o
  -5  11   1     3686.71     3790.08    145.36 o
  -3  11   1   102227.37   101752.49   1235.07 o
  -1  11   1     3936.15     3719.31    105.99 o
   1  11   1    47476.10    46263.10    602.66 o
   3  11   1    50767.04    51740.38    672.80 o
   5  11   1      349.35      286.35     51.58 o
   7  11   1    30151.96    29677.02    515.32 o
   9  11   1    13474.84    13252.82    320.79 o
  11  11   1      343.13      368.10    104.97 o
  13  11   1    28527.15    28256.57    576.48 o
  15  11   1     2937.22     3834.79    442.78 o
  17  11   1    10403.48     9909.50    362.30 o
 -18  12   1       20.13       26.05    247.11 o
 -16  12   1       83.98       50.59    157.64 o
 -14  12   1     2584.68     2531.50    197.15 o
 -12  12   1     1247.86     2045.69    268.72 o
 -10  12   1     1079.36     1312.46    133.72 o
  -8  12   1     1464.06     1536.09    175.68 o
  -6  12   1      635.46      694.96     72.58 o
  -4  12   1     6290.68     6438.68    158.60 o
  -2  12   1    26623.36    28539.08    411.19 o
   0  12   1       70.39       47.19     44.77 o
   2  12   1    38326.51    38173.45    520.74 o
   4  12   1      429.28      503.72     58.87 o
   6  12   1      207.22      175.15     68.94 o
   8  12   1     5221.34     4848.08    192.19 o
  10  12   1     9052.64     8852.64    270.45 o
  12  12   1     1328.01     1173.33    144.34 o
  14  12   1     9836.96     9758.28    373.19 o
  16  12   1     5948.64     6462.74    301.94 o
 -17  13   1      138.65      329.50    286.97 o
 -15  13   1     7095.50     6677.63    316.90 o
 -13  13   1      220.24      162.41    118.89 o
 -11  13   1       23.38       -9.83     86.91 o
  -9  13   1     1514.91     1338.38    145.16 o
  -7  13   1     9987.97     9701.79    250.68 o
  -5  13   1     4237.32     4182.97    138.40 o
  -3  13   1    17813.60    17958.20    300.17 o
  -1  13   1      168.19      176.38     47.57 o
   1  13   1    11299.89    11551.53    214.48 o
   3  13   1     2630.53     2773.88    147.41 o
   5  13   1     2493.32     2299.87    154.72 o
   7  13   1     5451.28     5823.11    198.34 o
   9  13   1     4967.46     5570.80    248.21 o
  11  13   1     1537.27     1371.17    146.65 o
  13  13   1     2742.73     2703.26    231.89 o
  15  13   1      506.59      287.93    149.90 o
 -16  14   1       35.63      -37.08    185.46 o
 -14  14   1    14907.96    14589.43    400.12 o
 -12  14   1     5006.01     5825.43    270.49 o
 -10  14   1     5343.78     5447.38    251.92 o
  -8  14   1    17650.43    17997.29    621.43 o
  -6  14   1     6647.97     6599.17    177.07 o
  -4  14   1    42527.83    42812.02    697.52 o
  -2  14   1    63799.95    61177.18    891.85 o
   0  14   1     9874.26     9184.52    227.61 o
   2  14   1    65911.83    65858.62    952.43 o
   4  14   1      417.49      345.11    223.38 o
   6  14   1     4184.19     4035.80    263.16 o
   8  14   1    18847.19    19060.79    469.62 o
  10  14   1     3863.68     3723.03    243.83 o
  12  14   1    21414.41    21551.98    554.95 o
  14  14   1    16221.50    15417.28    486.59 o
  16  14   1     3547.96     3395.14    325.23 o
 -15  15   1     1971.24     2211.31    317.82 o
 -13  15   1    24191.79    25286.49    628.32 o
 -11  15   1       42.96     -115.10    103.01 o
  -9  15   1    32757.87    33345.46    654.12 o
  -7  15   1    14202.21    14251.79    325.86 o
  -5  15   1     6672.09     6210.51    198.15 o
  -3  15   1    41993.18    40688.36    647.34 o
  -1  15   1     6679.59     6084.58    190.00 o
   1  15   1    19733.25    18836.19    365.21 o
   3  15   1    59937.25    58834.56    875.77 o
   5  15   1     4295.86     4620.04    242.12 o
   7  15   1    13797.30    13974.83    589.93 o
   9  15   1    11844.10    11601.88    368.59 o
  11  15   1      415.91      253.55    126.88 o
  13  15   1    31069.27    32746.09    754.70 o
  15  15   1      236.68      270.59    150.10 o
 -14  16   1     4522.86     4100.31    341.97 o
 -12  16   1     3148.14     3343.20    305.45 o
 -10  16   1     5766.53     5571.91    320.21 o
  -8  16   1     3280.14     3665.73    569.64 o
  -6  16   1     2798.23     3266.05    254.40 o
  -4  16   1     5497.46     5589.75    231.20 o
  -2  16   1     3598.57     3520.42    196.96 o
   0  16   1     1535.43     1875.39    152.73 o
   2  16   1    13862.60    15165.80    383.05 o
   4  16   1     9742.32     9433.51    295.30 o
   8  16   1     5413.06     5698.58    321.24 o
  10  16   1      613.67      451.29    136.14 o
  12  16   1     2326.01     1911.35    210.52 o
  14  16   1       17.46       85.80    136.45 o
 -15  17   1     1866.55     1740.82    271.60 o
 -13  17   1      603.66      844.34    287.37 o
 -11  17   1      101.36      139.55    143.22 o
  -9  17   1      998.64      900.28    178.37 o
  -7  17   1     1603.23     1611.29    219.71 o
  -5  17   1        5.21       16.56    107.72 o
  -3  17   1     5231.16     5499.61    232.44 o
  -1  17   1     3460.18     3359.44    206.71 o
   1  17   1    15602.91    15537.42    400.77 o
   3  17   1      137.30       75.59    108.23 o
   5  17   1       52.41      266.99    454.97 o
   7  17   1       24.76       -3.17    123.18 o
   9  17   1      608.17      900.93    217.35 o
  11  17   1     1776.45     1550.01    232.82 o
  13  17   1     4676.16     5023.70    393.86 o
 -14  18   1    11289.87    11456.94    526.79 o
 -12  18   1    15009.59    14649.60    562.55 o
 -10  18   1     2939.25     3185.66    300.41 o
  -8  18   1    13545.20    14265.99    537.28 o
  -6  18   1       58.34      120.11    125.89 o
  -4  18   1     2917.69     2693.61    241.56 o
  -2  18   1    22991.08    23313.80    531.48 o
   0  18   1       10.23     -113.35     82.90 o
   2  18   1    36562.30    35311.45    703.90 o
   4  18   1     1776.05     1473.85    200.05 o
   6  18   1     9776.87     9809.68    414.78 o
   8  18   1     4069.08     3913.99    315.12 o
  10  18   1     1218.39     1111.22    208.30 o
  12  18   1    11209.75    11615.44    513.29 o
 -13  19   1    19567.88    19446.57    686.10 o
 -11  19   1     1495.10     1108.61    217.38 o
  -9  19   1    22291.24    21792.11    683.14 o
  -7  19   1     6784.20     6847.04    358.43 o
  -5  19   1     1935.05     1864.71    218.46 o
  -3  19   1    13001.15    12262.91    371.63 o
  -1  19   1     4750.16     4870.33    244.28 o
   1  19   1     4783.59     4658.77    241.51 o
   3  19   1    21569.18    20107.97    602.20 o
   5  19   1      244.16      132.56    144.80 o
   7  19   1    29297.72    30254.66    823.50 o
   9  19   1     2833.01     3030.58    300.80 o
  11  19   1     5808.21     5369.06    399.28 o
 -12  20   1      880.85      808.44    212.53 o
 -10  20   1     2545.68     2577.22    288.06 o
  -8  20   1    10597.58    11354.21    476.77 o
  -6  20   1        1.43     -135.20    114.60 o
  -4  20   1     1559.35     2124.47    231.78 o
  -2  20   1     1211.26     1181.26    151.86 o
   0  20   1      393.10      447.46    121.08 o
   2  20   1      887.15     1092.67    190.18 o
   4  20   1     2712.16     2946.19    271.18 o
   6  20   1      108.23       52.28    143.07 o
   8  20   1     9165.13    11444.83   1148.54 o
  10  20   1     3033.31     2764.49    309.14 o
 -11  21   1      694.55      609.88    198.72 o
  -9  21   1     8307.73     8271.98    428.28 o
  -7  21   1      400.06      412.47    176.07 o
  -5  21   1     5617.83     5492.29    350.75 o
  -3  21   1      158.41      -32.06    119.77 o
  -1  21   1     4586.59     4475.99    261.79 o
   1  21   1      325.40      458.48    152.87 o
   3  21   1    13138.21    12869.83    493.70 o
   5  21   1      106.77      -16.46    134.19 o
   7  21   1      928.15      927.14    204.43 o
   9  21   1      356.67      319.24    183.58 o
  -8  22   1     7242.31     7312.70    409.28 o
  -6  22   1       68.97       31.62    146.56 o
  -4  22   1     8209.29     7840.58    400.41 o
  -2  22   1     5147.49     4995.43    335.01 o
   0  22   1      126.37       26.29    132.61 o
   2  22   1    11658.69    10886.87    697.60 o
   4  22   1    13649.71    13283.17    517.93 o
   6  22   1     6641.79     6350.95    499.13 o
   8  22   1    11522.52    11744.84    528.39 o
  -7  23   1    11458.54    11796.44    513.92 o
  -5  23   1     3799.57     4318.04    363.07 o
  -3  23   1    20982.84    20871.46    666.98 o
  -1  23   1     1557.70     1437.51    288.53 o
   1  23   1     4810.85     4715.29    393.04 o
   3  23   1    12950.51    12815.42    524.24 o
   5  23   1      598.09      667.83    217.95 o
   7  23   1    16034.27    15774.70    610.58 o
  -4  24   1     4534.27     4742.58    452.77 o
  -2  24   1     4146.00     4045.52    430.81 o
   0  24   1     2409.04     2719.72    371.99 o
   2  24   1     2075.64     2454.59    283.48 o
   4  24   1      894.35      987.81    217.85 o
 -20   0   2      236.76      134.60    229.35 o
 -18   0   2     8356.53     7111.43    470.19 o
 -16   0   2    17584.53    17200.18    526.66 o
 -14   0   2      389.72      624.68    138.64 o
 -12   0   2    13546.59    47906.27    970.44 o
 -10   0   2    91321.30    88943.77   1584.74 o
  -8   0   2    49353.02    50191.48    932.82 o
  -6   0   2   237566.92   234380.50   3813.63 o
  -4   0   2      682.60      527.54     64.64 o
  -2   0   2   224601.50   223538.69   5245.97 o
   0   0   2   349027.28   336307.00   5474.92 o
   2   0   2     6229.22     6649.49    206.80 o
   4   0   2    32716.55    32724.60    601.42 o
   6   0   2    63890.66    63185.59   1114.25 o
   8   0   2     8211.00     8433.88    259.17 o
  10   0   2    50742.06    51696.75   1005.14 o
  12   0   2    10546.19     9981.71    346.66 o
  14   0   2    52435.00    51089.00   1682.68 o
  16   0   2    24508.54    24058.90    879.03 o
  18   0   2    11507.94    12026.36    642.27 o
 -19   1   2     2519.82     2291.89    243.33 o
 -17   1   2     9069.45     9297.70    310.40 o
 -15   1   2       29.78       49.21     80.60 o
 -13   1   2      512.61      476.52     86.36 o
 -11   1   2    63016.69    70805.20   3426.47 o
  -9   1   2     2570.60     3380.81    274.52 o
  -7   1   2    75293.60    74685.41    923.14 o
  -5   1   2    19458.76    19381.93    305.70 o
  -3   1   2      307.56      518.03     44.34 o
  -1   1   2    77547.34    80825.74   2448.17 o
   1   1   2     1083.35     1103.08     40.85 o
   3   1   2      378.26      475.18     36.71 o
   5   1   2    45624.06    46463.50    651.01 o
   7   1   2       94.71       62.94     32.42 o
   9   1   2    21871.54    21705.70    365.43 o
  11   1   2    13799.71    13938.96    282.28 o
  13   1   2     5188.22     5544.66    220.89 o
  15   1   2    22007.64    21635.77    562.62 o
  17   1   2      184.59      322.89    151.59 o
  19   1   2     4589.28     4542.78    330.97 o
 -20   2   2       99.12      -56.39    151.99 o
 -18   2   2      382.18      169.08    119.84 o
 -16   2   2     1360.21     1443.98    171.47 o
 -14   2   2     6202.73     6065.31    291.36 o
 -12   2   2       17.62      -40.22     48.97 o
 -10   2   2       64.95       57.49     57.91 o
  -8   2   2      170.97      282.21     65.87 o
  -6   2   2     7824.11     8416.06    219.37 o
  -4   2   2      200.80      253.19     46.62 o
  -2   2   2     1521.74     1351.17     59.59 o
   0   2   2    16716.64    17007.03    240.86 o
   2   2   2    13721.26    13913.69    197.15 o
   4   2   2       37.80       26.58     29.06 o
   6   2   2     9527.29    10727.21    191.87 o
   8   2   2     7106.57     7413.59    170.37 o
  10   2   2       16.77      -80.71     53.80 o
  12   2   2     2725.67     2493.79    220.71 o
  14   2   2       42.43      -41.51     84.01 o
  16   2   2      398.68      435.28    172.76 o
  18   2   2     1154.85      983.79    261.22 o
 -19   3   2     1520.36     1744.00    222.23 o
 -17   3   2     5350.16     5252.36    250.81 o
 -15   3   2     4322.70     4568.79    275.77 o
 -13   3   2        6.66      107.42    160.63 o
 -11   3   2    36526.63    37449.95    557.78 o
  -9   3   2     2673.23     2744.08    134.23 o
  -7   3   2    24660.88    25025.92    449.23 o
  -5   3   2    18702.88    19001.97    279.88 o
  -3   3   2     3981.27     4029.92    102.78 o
  -1   3   2    11735.34    12355.42    172.78 o
   1   3   2    35276.48    37520.36    458.51 o
   3   3   2    26710.57    26420.23    391.35 o
   5   3   2    27934.19    27648.37    409.75 o
   7   3   2       11.38       71.21     39.78 o
   9   3   2     3327.75     3065.33    132.58 o
  11   3   2    12300.74    12029.77    299.63 o
  13   3   2       29.31       -8.13     86.73 o
  15   3   2    25798.16    23737.72    680.03 o
  17   3   2     1035.27      934.66    239.32 o
  19   3   2     8584.00     9071.70    411.68 o
 -20   4   2     4971.19     4910.75    339.62 o
 -18   4   2     5133.94     5396.66    298.64 o
 -16   4   2    46909.03    47853.32    832.84 o
 -14   4   2     2261.78     2174.12    145.02 o
 -12   4   2    53224.27    54070.56    762.46 o
 -10   4   2    17423.96    17340.99    340.13 o
  -8   4   2    12386.82    12516.23    236.39 o
  -6   4   2    60273.38    60715.05   1619.09 o
  -4   4   2    17378.66    17191.86    279.14 o
  -2   4   2    45120.84    45623.48    555.69 o
   0   4   2   476789.38   475894.63   5504.54 o
   2   4   2    11194.65    11222.15    170.56 o
   4   4   2   131185.08   130008.59   1682.72 o
   6   4   2    25024.76    24451.25    352.03 o
   8   4   2     7577.46     7434.16    179.84 o
  10   4   2    40644.87    40500.48    664.36 o
  12   4   2     2858.14     2896.01    220.88 o
  14   4   2    14139.07    16243.00    728.12 o
  16   4   2    22050.98    21444.96    578.81 o
  18   4   2      695.48      534.55    183.70 o
 -19   5   2     4162.22     4221.63    266.19 o
 -17   5   2    27268.60    27971.21    591.47 o
 -15   5   2    22218.04    21933.70    478.33 o
 -13   5   2    21827.52    22616.96    411.15 o
 -11   5   2    18376.60    19121.29    377.01 o
  -9   5   2      190.09      133.68     54.87 o
  -7   5   2       78.92       76.11     42.82 o
  -5   5   2    50494.34    49943.34    917.69 o
  -3   5   2      829.66     1006.26     53.16 o
  -1   5   2    33103.55    32528.43    458.21 o
   1   5   2    27194.45    27412.69    354.71 o
   3   5   2    18132.50    17881.48    294.37 o
   5   5   2    66269.05    64720.15    898.88 o
   7   5   2     3722.88     4008.46    146.37 o
   9   5   2    34254.45    34134.48    632.51 o
  11   5   2     3259.01     3153.43    173.37 o
  13   5   2      820.60      858.11    122.39 o
  15   5   2     6121.28     6054.77    256.22 o
  17   5   2     5248.82     5044.01    322.89 o
 -20   6   2     3007.16     2669.51    234.76 o
 -18   6   2      359.62      546.49    153.49 o
 -16   6   2     2853.81     2897.19    205.27 o
 -14   6   2     2653.72     2800.22    183.42 o
 -12   6   2     1501.65     1630.99    130.08 o
 -10   6   2      116.77       62.22     58.51 o
  -8   6   2     1107.72     1112.05     81.53 o
  -6   6   2     1878.86     2284.39    121.59 o
  -4   6   2     1248.90     1395.20     71.25 o
  -2   6   2     3509.46     3884.07     89.44 o
   0   6   2     2063.00     2297.72    134.49 o
   2   6   2      443.19      539.19     41.23 o
   4   6   2     3018.33     2909.35    108.63 o
   6   6   2     2340.63     2235.99    120.09 o
   8   6   2      948.55     1040.73    101.89 o
  10   6   2     2888.37     2991.64    274.29 o
  12   6   2     3203.51     3100.83    186.41 o
  14   6   2     1228.12     1415.21    160.14 o
  16   6   2       38.28     -153.23    106.48 o
  18   6   2     1300.28     1327.99    217.97 o
 -19   7   2        9.99     -102.75    147.30 o
 -17   7   2     7421.73     7172.97    287.03 o
 -15   7   2     3739.28     4316.88    225.37 o
 -13   7   2     3326.18     3463.56    217.92 o
 -11   7   2    16266.02    16057.34    315.89 o
  -9   7   2       84.26       15.91     52.36 o
  -7   7   2    14489.27    14060.68    274.75 o
  -5   7   2    16764.84    17934.34    519.93 o
  -3   7   2     1501.73     1662.03     79.73 o
  -1   7   2     6680.23     6284.53    145.05 o
   1   7   2    38780.55    40333.40    571.35 o
   3   7   2     5574.81     5192.84    118.13 o
   5   7   2    22584.32    23018.49    390.65 o
   7   7   2        3.55      -24.82     56.72 o
   9   7   2     8143.78     7826.02    233.94 o
  11   7   2     3865.31     4475.81    216.25 o
  13   7   2     4098.73     3959.59    210.16 o
  15   7   2      901.74      666.22    137.35 o
  17   7   2     5817.03     5089.41    276.18 o
 -18   8   2     4307.55     4279.02    264.03 o
 -16   8   2    46057.53    45862.28    824.04 o
 -14   8   2       48.15      -12.18    103.26 o
 -12   8   2    40621.86    39608.92    682.81 o
 -10   8   2    11662.73    11834.77    289.30 o
  -8   8   2       50.63      149.42     87.62 o
  -6   8   2    83706.74    87563.75   2077.85 o
  -4   8   2    15013.46    14682.31    239.68 o
  -2   8   2    75772.06    78198.47    945.20 o
   0   8   2    65309.56    65696.34    892.75 o
   2   8   2     4826.11     5303.42    156.13 o
   4   8   2    81827.83    82002.96   1003.00 o
   6   8   2    52645.82    53293.37    788.34 o
   8   8   2    16372.20    16231.04    342.44 o
  10   8   2    36804.40    36884.12    638.13 o
  12   8   2       57.45      -99.93     90.18 o
  14   8   2     9919.65     9479.61    313.07 o
  16   8   2     6088.15     5854.73    280.61 o
  18   8   2     1202.36      982.22    177.02 o
 -19   9   2      111.03     -123.33    126.06 o
 -17   9   2    15692.05    16741.92    450.30 o
 -15   9   2    12989.33    13125.29    410.76 o
 -13   9   2     2749.10     2939.57    188.90 o
 -11   9   2    19011.61    19252.50    409.27 o
  -9   9   2     9350.68     9162.92    232.51 o
  -7   9   2     8489.13     8392.67    208.33 o
  -5   9   2    71747.84    72882.08    912.38 o
  -3   9   2     5023.89     4365.35    126.29 o
  -1   9   2    33278.39    31733.77    547.38 o
   1   9   2     1682.25     1835.89    176.47 o
   3   9   2     7372.28     7049.49    145.30 o
   5   9   2    20904.11    20975.45    374.70 o
   7   9   2     2033.62     1718.20    123.51 o
   9   9   2    26772.62    27111.69    502.72 o
  11   9   2    25281.89    25126.49    503.73 o
  13   9   2     7547.48     7449.23    299.53 o
  15   9   2     5874.83     5918.11    266.38 o
  17   9   2     1211.59     1187.18    176.37 o
 -18  10   2      439.95      483.37    150.53 o
 -16  10   2     1090.68      936.82    171.58 o
 -14  10   2      553.82      318.68    126.19 o
 -12  10   2      235.74       97.57     88.50 o
 -10  10   2    14446.83    14226.86    374.59 o
  -8  10   2      329.39      378.92     59.85 o
  -6  10   2    21085.12    21972.94    348.86 o
  -4  10   2        2.01       41.13     35.48 o
  -2  10   2     3558.09     3485.14    249.61 o
   0  10   2     3059.40     3640.11    147.86 o
   2  10   2        6.05      -43.98     32.98 o
   4  10   2      311.74      248.25     44.98 o
   6  10   2     2210.06     2111.44    128.22 o
   8  10   2      976.68      915.26    107.78 o
  10  10   2     7473.10     8465.09    262.48 o
  12  10   2     1164.02     1321.17    143.40 o
  14  10   2     1820.94     1887.38    177.20 o
  16  10   2      499.72      447.45    140.67 o
 -17  11   2     7218.42     7375.17    305.53 o
 -15  11   2     1668.38     1510.29    164.32 o
 -13  11   2    11448.20    11249.03    367.94 o
 -11  11   2     1278.72     1405.72    131.18 o
  -9  11   2      107.52      101.80     61.70 o
  -7  11   2     3930.07     3909.23    135.93 o
  -5  11   2    21471.34    21540.71    469.62 o
  -3  11   2     1382.20     1609.26     79.54 o
  -1  11   2     5724.20     5763.42    417.34 o
   1  11   2     8878.09     9843.31    576.06 o
   3  11   2      324.15      263.93     47.22 o
   5  11   2     8342.11     7676.22    244.85 o
   7  11   2       30.45      -27.68     66.13 o
   9  11   2    10617.76    10484.19    286.53 o
  11  11   2      363.41      392.78    130.76 o
  13  11   2     4370.36     3893.94    230.13 o
  15  11   2       99.63       50.43    122.34 o
  17  11   2     4215.74     4543.54    282.79 o
 -18  12   2     6794.84     7849.88    603.85 o
 -16  12   2     8888.71     9230.87    414.13 o
 -14  12   2       54.82     -122.96    102.85 o
 -12  12   2    19608.32    19476.80    435.68 o
 -10  12   2    24714.59    25110.45    487.16 o
  -8  12   2     1306.46     1453.52    101.83 o
  -6  12   2    76140.06    76354.42   1076.92 o
  -4  12   2     6896.11     6285.74    155.31 o
  -2  12   2    59770.84    60471.91    773.90 o
   0  12   2    25138.32    25857.36    435.34 o
   2  12   2      129.06       94.36     33.65 o
   4  12   2    29969.23    29551.45    432.24 o
   6  12   2    35132.20    35465.68    680.32 o
   8  12   2     7165.77     7727.61    239.36 o
  10  12   2    33580.83    32197.04    597.07 o
  12  12   2      643.45      786.33    134.53 o
  14  12   2    17160.80    17023.17    697.45 o
  16  12   2     6208.59     5720.15    341.61 o
 -17  13   2     5577.25     5779.01    370.70 o
 -15  13   2     4227.66     4290.00    249.26 o
 -13  13   2      799.43      520.45    118.76 o
 -11  13   2    25565.17    26325.10    519.71 o
  -9  13   2     6180.12     6486.59    340.41 o
  -7  13   2    33638.06    33477.84    558.71 o
  -5  13   2    27695.17    27345.22    420.11 o
  -3  13   2     2559.50     2378.91    100.67 o
  -1  13   2    26494.73    28126.98    750.14 o
   1  13   2     4900.60     4842.63    162.11 o
   3  13   2    16681.73    16806.36    411.16 o
   5  13   2    11772.87    11605.78    322.87 o
   7  13   2      299.28      272.15    116.98 o
   9  13   2    17756.81    17337.79    455.03 o
  11  13   2    21747.72    22192.98    555.23 o
  13  13   2     4070.79     4525.55    292.43 o
  15  13   2    19795.05    19659.89    643.24 o
 -16  14   2      609.27      650.51    147.91 o
 -14  14   2      320.44      304.67    117.58 o
 -12  14   2     5334.48     5128.73    227.36 o
 -10  14   2     4363.48     4397.56    210.40 o
  -8  14   2     9205.43     9446.35    298.90 o
  -6  14   2     4076.86     3891.00    167.81 o
  -4  14   2      929.05      920.11     94.40 o
  -2  14   2      131.45      129.02    101.52 o
   0  14   2     3856.84     3344.41    145.53 o
   2  14   2      971.20     1065.55     95.30 o
   4  14   2    15877.60    16269.85    483.29 o
   6  14   2        3.82      -63.41     81.80 o
   8  14   2     2186.85     2466.37    231.81 o
  10  14   2     1454.83     1391.49    170.43 o
  12  14   2      842.24      883.79    163.98 o
  14  14   2     1996.72     2141.90    230.38 o
 -15  15   2       59.23       37.41    151.56 o
 -13  15   2      441.50      487.30    142.60 o
 -11  15   2     1061.42     1082.64    152.20 o
  -9  15   2     2593.75     2385.51    189.04 o
  -7  15   2     2621.94     2661.47    178.90 o
  -5  15   2    12938.83    12542.61    292.96 o
  -3  15   2      773.20      992.09    167.67 o
  -1  15   2     5495.29     6173.46    465.39 o
   1  15   2      748.15     1112.67    238.32 o
   3  15   2      249.18      225.58     90.65 o
   5  15   2       53.38      -54.89     64.98 o
   7  15   2     2120.51     2143.85    180.94 o
   9  15   2     1381.09     1307.88    176.16 o
  11  15   2     5977.95     6351.15    300.62 o
  13  15   2      637.66      856.32    243.81 o
  15  15   2     3118.32     3086.83    273.05 o
 -16  16   2     3961.57     3548.83    334.52 o
 -14  16   2     1523.83     2127.66    509.30 o
 -12  16   2     7942.16     7924.48    395.87 o
 -10  16   2    33226.16    32327.49    831.50 o
  -8  16   2     3259.52     3230.44    260.96 o
  -6  16   2    27310.83    27745.69    514.81 o
  -4  16   2     2078.54     2066.38    137.35 o
  -2  16   2    12634.52    14238.85    388.09 o
   0  16   2    26127.19    32091.89   2032.88 o
   2  16   2     2802.05     2888.68    158.33 o
   4  16   2    25894.19    25132.24    547.47 o
   6  16   2    16213.03    16102.25    522.77 o
   8  16   2     3995.34     3781.21    233.81 o
  10  16   2    16842.18    17129.29    488.44 o
  12  16   2     5542.13     6033.73    323.57 o
  14  16   2     8986.79     9328.21    397.58 o
 -15  17   2     9852.59     9155.37    477.13 o
 -13  17   2     3720.85     4010.50    335.05 o
 -11  17   2    19110.48    18831.75    615.67 o
  -9  17   2      739.37      578.01    158.09 o
  -7  17   2    13217.36    12549.05    449.31 o
  -5  17   2     4821.56     4466.78    217.07 o
  -3  17   2     1794.45     1841.95    161.45 o
  -1  17   2    23481.78    25711.83   1209.42 o
   1  17   2    15321.66    15030.90    391.22 o
   3  17   2    29764.89    30696.43    631.30 o
   5  17   2    16980.72    17162.85    445.73 o
   7  17   2      832.41      552.12    242.99 o
   9  17   2    12944.48    13011.52    413.89 o
  11  17   2     6402.30     6520.15    315.22 o
  13  17   2        8.39       13.22    148.62 o
 -14  18   2       29.04       43.86    192.77 o
 -12  18   2     8725.27     8727.21    431.32 o
 -10  18   2       23.66     -185.94    128.05 o
  -8  18   2     2907.26     2918.94    271.26 o
  -6  18   2      436.98      488.35    145.41 o
  -4  18   2     5404.19     4904.12    232.39 o
  -2  18   2      849.44      927.24    129.08 o
   0  18   2    10039.12     9254.69    307.84 o
   2  18   2       21.52      149.25    145.96 o
   4  18   2    13204.36    13190.11    473.17 o
   6  18   2      185.82      306.34    146.31 o
   8  18   2     3814.00     3962.49    325.55 o
  10  18   2     2362.60     2223.61    273.89 o
  12  18   2      320.68      149.84    174.79 o
 -13  19   2     1160.38     1406.00    244.53 o
 -11  19   2     5604.64     5502.27    407.79 o
  -9  19   2      504.74      523.15    168.02 o
  -7  19   2     2241.80     2152.47    239.56 o
  -5  19   2      155.38      124.38    127.96 o
  -3  19   2     1284.21     1041.72    142.68 o
  -1  19   2      736.22      786.83    130.38 o
   1  19   2      651.35      539.77    196.25 o
   3  19   2        4.95      -88.50    111.89 o
   5  19   2      620.35      690.09    170.00 o
   7  19   2      834.54      877.84    291.26 o
   9  19   2        9.17     -111.41    141.27 o
  11  19   2     1489.19     1074.09    228.19 o
 -12  20   2    10997.02    11210.84    510.53 o
 -10  20   2    13284.64    13441.23    649.58 o
  -8  20   2     6034.33     6351.35    357.68 o
  -6  20   2     7903.51     7433.76    376.19 o
  -4  20   2     1269.60     1019.09    247.80 o
  -2  20   2     1083.34     1206.99    246.25 o
   0  20   2    20189.01    21794.10   1347.59 o
   2  20   2       41.54     -194.52    134.80 o
   4  20   2    34199.12    35056.36    902.51 o
   6  20   2     8659.33     9869.88   1297.89 o
   8  20   2    10483.14     9910.55    461.56 o
  10  20   2     5604.17     5585.99    413.96 o
 -11  21   2    14047.45    14348.87    580.16 o
  -9  21   2      792.00      750.46    198.85 o
  -7  21   2     8439.80     8300.39    414.10 o
  -5  21   2     6989.02     6707.22    363.91 o
  -3  21   2      172.77      167.14    134.75 o
  -1  21   2    20213.85    20700.33    627.26 o
   1  21   2     4224.63     5098.24    322.56 o
   3  21   2     6027.98     5881.11    346.89 o
   5  21   2    21284.31    23415.12    719.25 o
   7  21   2        4.89     -107.18    135.35 o
   9  21   2    13785.73    13555.35    596.29 o
 -10  22   2     2032.26     2045.40    283.58 o
  -8  22   2       53.04       35.02    154.45 o
  -6  22   2     8094.16     7740.87    400.37 o
  -4  22   2     4194.21     4171.04    328.41 o
  -2  22   2    12227.10    11944.29    471.13 o
   0  22   2      565.17      638.65    175.27 o
   2  22   2       79.33      208.83    144.12 o
   4  22   2      709.38      957.04    206.60 o
   6  22   2     4815.58     4753.56    375.14 o
   8  22   2      800.46      706.20    211.18 o
  -7  23   2      289.58       60.49    165.06 o
  -5  23   2       64.83        8.84    142.13 o
  -3  23   2      726.26      715.03    184.50 o
  -1  23   2       24.59     -170.49    119.81 o
   1  23   2     2528.95     2877.39    308.11 o
   3  23   2     2515.64     2416.07    279.41 o
   5  23   2      386.30      439.00    183.21 o
  -4  24   2     1214.41     1237.60    220.86 o
  -2  24   2     4389.80     4698.08    463.46 o
   0  24   2     9413.83     8800.45    431.94 o
   2  24   2      833.79      586.09    193.09 o
   4  24   2    11602.87    11022.42    511.50 o
 -21   1   3     8736.81     9738.57    423.38 o
 -19   1   3     2279.54     2839.24    644.89 o
 -15   1   3     3986.66     4515.88    233.35 o
 -13   1   3    15719.91    15125.44    314.73 o
 -11   1   3      127.74     4040.44    376.55 o
  -9   1   3    91269.48    91985.48   1144.59 o
  -7   1   3     6360.83     6312.30    146.96 o
  -5   1   3    78084.33    78659.23   1037.00 o
  -3   1   3     2394.79     2173.32     65.52 o
  -1   1   3     1839.52     1862.65     73.55 o
   1   1   3    18265.06    17264.66    290.28 o
   3   1   3    31189.61    30591.09    398.90 o
   5   1   3     5511.83     5723.64    143.74 o
   7   1   3    51601.73    51774.23    678.31 o
   9   1   3     6992.64     6798.35    176.55 o
  11   1   3     8800.39     8913.26    223.70 o
  13   1   3    15471.15    15478.60    373.48 o
  15   1   3      928.15      949.17    306.30 o
  17   1   3     6392.68     5964.70    334.11 o
 -20   2   3    16824.02    19761.44   1910.43 o
 -18   2   3     4670.14     4345.83    247.16 o
 -16   2   3     2382.26     2422.84    297.46 o
 -14   2   3    11900.88    12621.58    361.06 o
 -12   2   3    39653.39    40231.61    600.60 o
 -10   2   3    65309.78    64933.80    855.05 o
  -8   2   3    96105.66    95273.87   1277.40 o
  -6   2   3     8059.32     7819.75    236.80 o
  -4   2   3    97644.98    96733.38   1247.95 o
  -2   2   3     2272.02     2020.04     61.22 o
   0   2   3    11024.68    10886.53    177.97 o
   2   2   3    42876.43    40051.25    499.97 o
   4   2   3    10802.49    10332.42    176.41 o
   6   2   3   118289.08   121247.88   1446.83 o
   8   2   3    18508.52    17174.26    513.81 o
  10   2   3    13374.18    13991.77    307.97 o
  12   2   3    41183.47    40690.95    694.05 o
  14   2   3     4117.34     3823.27    281.43 o
  16   2   3    14870.90    14300.47    466.23 o
  18   2   3    12457.01    12259.76    465.73 o
 -19   3   3    12048.60    12274.18    427.88 o
 -17   3   3      249.29      241.31    117.28 o
 -15   3   3    32126.88    32888.14    553.82 o
 -13   3   3     4274.55     4254.00    193.61 o
 -11   3   3     3174.00     3292.90    142.61 o
  -9   3   3    25675.94    25586.00    433.64 o
  -7   3   3    13162.43    13164.99    233.76 o
  -5   3   3    12029.49    12328.70    270.67 o
  -3   3   3    65063.27    63809.84    838.06 o
  -1   3   3        9.98      546.88    101.84 o
   1   3   3   104037.25   104742.39   1220.08 o
   3   3   3     5217.72     5080.31    106.19 o
   5   3   3     9632.19     9826.59    189.30 o
   7   3   3    28171.46    27514.42    403.55 o
   9   3   3     3560.16     3445.64    130.87 o
  11   3   3    11964.33    11710.55    302.83 o
  13   3   3    13717.16    14381.93    423.32 o
  15   3   3      769.10      454.57    161.97 o
  17   3   3    10117.99    10471.81    415.17 o
 -20   4   3      407.22      406.57    148.33 o
 -18   4   3     7413.47     7422.59    295.77 o
 -16   4   3     4995.95     5315.22    302.03 o
 -14   4   3     1485.42     1494.82    125.23 o
 -12   4   3     6115.94     6041.80    263.54 o
 -10   4   3       29.20      -20.29     40.21 o
  -8   4   3    15457.82    17081.58    292.43 o
  -6   4   3    38521.06    40830.37    594.65 o
  -4   4   3      428.04      442.32     44.90 o
  -2   4   3    57305.98    59981.41    723.14 o
   0   4   3    69815.16    73049.64    867.34 o
   2   4   3    36267.33    38155.25    484.21 o
   4   4   3     4157.90     4312.93     98.77 o
   6   4   3      817.27      892.83     73.86 o
   8   4   3      345.39      347.03     55.96 o
  10   4   3     1048.11      902.59    110.91 o
  12   4   3      645.43      617.17    110.02 o
  14   4   3       15.96     -172.73    115.15 o
  16   4   3     1879.49     2108.88    228.66 o
  18   4   3      129.48      -88.32    162.59 o
 -19   5   3     2968.70     2767.49    221.30 o
 -17   5   3       10.76       26.62    110.71 o
 -15   5   3     7083.27     7399.75    261.55 o
 -13   5   3    11456.38    14223.54    462.82 o
 -11   5   3    10133.52    10423.32    242.43 o
  -9   5   3    29169.91    28806.91    488.15 o
  -7   5   3     6820.16     7043.13    178.16 o
  -5   5   3    28087.08    28775.58    441.10 o
  -3   5   3    23206.97    22956.18    316.64 o
  -1   5   3     6057.77     6722.90    121.49 o
   1   5   3    57128.29    55576.19    679.43 o
   3   5   3    30991.53    32304.59    482.83 o
   5   5   3     5703.50     5240.62    154.05 o
   7   5   3    39459.08    39454.58    619.31 o
   9   5   3     8086.42     7972.25    233.33 o
  11   5   3      649.28      615.55    109.96 o
  13   5   3    10062.40     9655.98    298.79 o
  15   5   3      985.93      864.10    146.85 o
  17   5   3     4106.47     3606.60    291.69 o
 -20   6   3    11814.15    12174.64    403.59 o
 -18   6   3    24357.66    23977.37    551.98 o
 -16   6   3     5512.53     5466.32    244.42 o
 -14   6   3    40483.23    43010.48    664.53 o
 -12   6   3       16.46       40.06     71.25 o
 -10   6   3    25713.83    26113.22    423.57 o
  -8   6   3    27264.25    27643.97    520.29 o
  -6   6   3     1010.54     1064.06     94.08 o
  -4   6   3    95259.01    96439.36   1153.52 o
  -2   6   3    68778.29    70188.76    847.65 o
   0   6   3    46584.13    44370.54    554.51 o
   2   6   3   151390.17   152492.89   1773.86 o
   4   6   3     1877.69     2089.96    153.96 o
   6   6   3    55802.56    56949.88    830.35 o
   8   6   3    26501.34    25665.01    463.46 o
  10   6   3     2194.57     2055.23    150.02 o
  12   6   3    26402.25    28278.88    548.53 o
  14   6   3     6420.46     6354.62    259.90 o
  16   6   3     3305.94     3490.00    258.97 o
  18   6   3    14191.68    13465.62    493.43 o
 -19   7   3    12230.03    11945.11    387.97 o
 -17   7   3     3400.80     3405.23    229.86 o
 -15   7   3    39592.08    39881.88    721.34 o
 -13   7   3    11900.07    12118.30    301.11 o
 -11   7   3    16516.56    18785.62   1277.63 o
  -9   7   3     9104.93     9840.29    515.42 o
  -7   7   3     9246.62    10162.93    431.73 o
  -5   7   3    14396.38    14815.95    246.73 o
  -3   7   3    93135.80    91640.00   1098.69 o
  -1   7   3      194.04      159.28     41.77 o
   1   7   3   158279.86   158138.28   1841.28 o
   3   7   3    24838.49    25170.70    353.74 o
   5   7   3     2454.17     2061.72    114.56 o
   7   7   3    43265.13    43989.23    687.95 o
   9   7   3     5789.66     5809.41    208.74 o
  11   7   3     9795.91     9622.96    281.61 o
  13   7   3     6420.69     5995.13    244.71 o
  15   7   3      551.86      811.04    141.89 o
  17   7   3     8486.63    10418.56    717.32 o
 -18   8   3     1195.07     1081.31    162.83 o
 -16   8   3       25.38      339.66    125.10 o
 -14   8   3     3708.46     2964.85    190.08 o
 -12   8   3      141.82      288.55     80.38 o
 -10   8   3     3694.81     3501.89    188.50 o
  -8   8   3      781.65      656.18     72.58 o
  -6   8   3     3069.65     3025.19    110.78 o
  -4   8   3      978.38     1141.21     84.27 o
  -2   8   3    10723.21    12108.72    234.60 o
   0   8   3     2331.08     2439.45     99.24 o
   2   8   3     4692.47     4857.69    115.30 o
   4   8   3     1883.61     1757.40    101.29 o
   6   8   3      560.57      619.29     81.55 o
   8   8   3     3776.99     4391.16    337.17 o
  10   8   3       98.89       11.05     80.44 o
  12   8   3      560.25      593.25    121.72 o
  14   8   3      597.62      433.04    127.23 o
  16   8   3     1180.35     1191.53    170.04 o
 -19   9   3     8128.25     8496.87    341.85 o
 -17   9   3      181.74       15.65    120.90 o
 -15   9   3    20863.67    20218.93    518.18 o
 -13   9   3       40.41     -104.82    100.92 o
 -11   9   3     8218.11     8030.13    237.48 o
  -9   9   3      895.97      936.11     94.78 o
  -7   9   3    10667.59    10090.23    211.27 o
  -5   9   3      785.30      929.50     69.06 o
  -3   9   3    62036.07    62265.51    781.06 o
  -1   9   3     2266.49     2242.44    104.22 o
   1   9   3    31881.56    31079.82    481.78 o
   3   9   3     1547.63     1552.55     82.60 o
   5   9   3     2937.72     2783.42    130.75 o
   7   9   3     4971.30     4993.77    194.88 o
   9   9   3     3261.43     2998.51    173.61 o
  11   9   3     3500.60     3228.42    191.54 o
  13   9   3     7826.83     8106.76    287.47 o
  15   9   3     1009.50      999.73    155.38 o
  17   9   3     2976.93     3072.92    235.79 o
 -18  10   3    19858.92    20884.76    525.25 o
 -16  10   3     2681.18     2419.10    217.71 o
 -14  10   3    33979.65    34902.32    871.05 o
 -12  10   3       53.15      206.24     97.73 o
 -10  10   3    14356.92    17174.26   1186.36 o
  -8  10   3    15163.51    14871.39    282.97 o
  -6  10   3     7495.16     7555.63    176.58 o
  -4  10   3    93937.43    94801.74   1158.00 o
  -2  10   3    18888.20    17530.08    319.63 o
   0  10   3    40915.60    40172.70    602.48 o
   2  10   3    18825.17    18386.16    283.75 o
   4  10   3     2197.61     2453.74    146.66 o
   6  10   3    15825.00    16534.16    340.09 o
   8  10   3    27385.49    27369.71    503.61 o
  10  10   3     7049.62     6916.85    244.28 o
  12  10   3    48547.87    48991.52    924.85 o
  14  10   3       78.80        7.81    117.35 o
  16  10   3     5245.07     5362.87    281.42 o
 -17  11   3      101.81      -48.88    145.70 o
 -15  11   3     6167.95     6207.70    292.73 o
 -13  11   3    22223.98    22211.71    480.08 o
 -11  11   3        4.17      167.04     80.41 o
  -9  11   3    53805.14    53142.68    739.64 o
  -7  11   3     6547.87     6274.78    207.02 o
  -5  11   3    49469.59    48682.88    653.23 o
  -3  11   3    17983.75    18645.36    293.69 o
  -1  11   3     4314.74     4411.56    146.54 o
   1  11   3    11605.18    11758.04    251.81 o
   3  11   3    34978.02    34541.92    544.93 o
   5  11   3     1766.85     1803.91    119.46 o
   7  11   3    29412.15    28580.26    512.74 o
   9  11   3     3105.71     2992.84    174.49 o
  11  11   3    24224.42    23406.87    494.59 o
  13  11   3     8623.58     8436.02    328.12 o
  15  11   3     4278.36     5438.42    614.72 o
 -18  12   3      636.64      722.82    165.00 o
 -16  12   3      305.76      461.44    137.77 o
 -14  12   3     1672.60     1448.57    155.07 o
 -12  12   3     6166.80     6160.61    268.50 o
 -10  12   3     3786.69     3490.67    181.17 o
  -8  12   3    11913.28    11523.39    248.66 o
  -6  12   3     3707.40     4298.69    319.52 o
  -4  12   3     8992.11     9307.14    192.89 o
  -2  12   3      697.17      725.91     84.71 o
   0  12   3     2250.73     2290.31    122.57 o
   2  12   3     2856.77     3113.15    207.85 o
   4  12   3     3139.46     3429.48    185.02 o
   6  12   3     1943.34     2064.14    165.25 o
   8  12   3     1090.15      925.58    144.76 o
  10  12   3      298.54      278.78    144.63 o
  12  12   3     3608.15     3630.07    255.03 o
  14  12   3       41.91      116.65    151.59 o
  16  12   3     1914.80     1734.19    223.49 o
 -17  13   3      256.72      268.30    126.03 o
 -15  13   3     7671.86     7602.53    293.94 o
 -13  13   3     1879.59     1824.54    161.28 o
 -11  13   3     5222.10     5008.42    252.67 o
  -9  13   3     5001.97     5210.95    175.32 o
  -7  13   3      352.80      347.35     92.86 o
  -5  13   3      659.00      733.45    130.25 o
  -3  13   3    10774.09    11158.16    522.11 o
  -1  13   3      282.95      203.02     77.78 o
   1  13   3    14249.42    14783.57    306.99 o
   3  13   3       12.17       52.90     79.08 o
   5  13   3     1534.82     1500.81    144.03 o
   7  13   3    18320.48    18077.49    452.56 o
   9  13   3      139.40      103.99    108.60 o
  11  13   3     2684.75     2729.93    224.09 o
  13  13   3     1654.37     1871.82    210.88 o
  15  13   3       84.52      -76.19    147.49 o
 -16  14   3        7.37     -159.05    106.03 o
 -14  14   3    16362.43    16506.51    426.11 o
 -12  14   3     7587.85     7575.64    309.20 o
 -10  14   3    15669.29    16244.09    434.35 o
  -8  14   3    30852.31    31806.71    736.72 o
  -6  14   3    11429.19    10916.38    313.64 o
  -4  14   3    23225.91    23386.03    432.53 o
  -2  14   3     3124.53     3400.79    152.76 o
   0  14   3     1592.55     1618.64    136.69 o
   2  14   3    35307.07    35179.36    579.05 o
   4  14   3        4.99        4.43     93.16 o
   6  14   3    26528.86    25849.09    566.60 o
   8  14   3    12335.45    12042.41    375.61 o
  10  14   3     6013.40     5869.35    283.81 o
  12  14   3    23723.13    24156.46    617.70 o
  14  14   3     1020.50     3013.03    774.44 o
 -15  15   3     3554.27     3403.06    264.22 o
 -13  15   3    20761.17    20343.11    540.27 o
 -11  15   3      312.01      225.49    113.37 o
  -9  15   3    43156.45    44122.79    842.77 o
  -7  15   3     1197.49     1387.80    140.25 o
  -5  15   3    25252.08    25825.11    474.64 o
  -3  15   3    10088.74    10296.34    272.95 o
  -1  15   3      748.09      745.17     94.11 o
   1  15   3    19789.07    19523.13    440.93 o
   3  15   3    36311.87    35590.44    692.23 o
   5  15   3     8208.37     7975.54    285.35 o
   7  15   3    26290.57    25796.32    605.70 o
   9  15   3     1548.40     1437.68    179.63 o
  11  15   3     4987.76     5638.03    352.46 o
  13  15   3     8397.74     8506.33    370.19 o
 -16  16   3     1269.03     1044.10    220.33 o
 -14  16   3     5638.55     5696.44    471.95 o
 -12  16   3      253.99      353.30    125.17 o
 -10  16   3       67.12      164.38    107.35 o
  -8  16   3     6137.94     5696.08    246.18 o
  -6  16   3      174.98     2833.17    295.47 o
  -4  16   3      792.16      952.49    105.80 o
  -2  16   3     5528.95     5516.96    195.43 o
   0  16   3        7.46      -18.34     64.24 o
   2  16   3    22105.20    21703.74    760.88 o
   4  16   3     2901.22     2939.79    198.68 o
   6  16   3     2898.20     2972.51    211.06 o
   8  16   3      350.77      425.21    128.14 o
  10  16   3      102.31       57.19    126.62 o
  12  16   3      437.61      134.11    192.25 o
 -15  17   3       55.80      -38.14    160.48 o
 -13  17   3     1777.65     1740.27    241.31 o
 -11  17   3      767.98      846.76    188.85 o
  -9  17   3    20873.59    19998.18    610.35 o
  -7  17   3        3.04      440.24    333.77 o
  -5  17   3    13151.44    12505.77    361.41 o
  -3  17   3      452.56      463.19    224.75 o
  -1  17   3       25.65       65.08     70.90 o
   1  17   3      173.08       88.60     87.14 o
   3  17   3    11023.47    10519.55    328.44 o
   5  17   3      316.63      138.81    103.63 o
   7  17   3     6374.27     6855.10    294.01 o
   9  17   3      358.88      196.14    130.11 o
  11  17   3      353.73      418.47    149.18 o
  13  17   3      918.86     1393.70    346.01 o
 -14  18   3     7666.35     7561.07    421.99 o
 -12  18   3     7649.67     7160.47    393.23 o
 -10  18   3    10858.90    11230.81    466.98 o
  -8  18   3    11785.62    11985.72    461.22 o
  -6  18   3     2436.46     2829.43    249.05 o
  -4  18   3    18873.48    18731.60    468.59 o
  -2  18   3     6989.56     8245.00    472.42 o
   0  18   3     3979.28     3873.33    215.96 o
   2  18   3    26639.04    25988.62    695.92 o
   4  18   3     1566.94     1827.07    217.06 o
   6  18   3    22847.72    22761.43    717.72 o
   8  18   3     3554.76     4386.61    569.97 o
  10  18   3      350.24      215.70    137.02 o
  12  18   3     7625.38     7188.37    346.64 o
 -13  19   3     5987.25     5871.65    418.85 o
 -11  19   3      633.30      823.45    196.78 o
  -9  19   3    21410.10    21152.66    662.18 o
  -7  19   3     1889.80     2082.60    239.26 o
  -5  19   3     8072.20     7833.08    308.27 o
  -3  19   3    37133.49    39323.61   1970.44 o
  -1  19   3      444.70      320.47    129.90 o
   1  19   3    28193.00    26931.04    721.19 o
   3  19   3    20286.44    20532.41    621.26 o
   5  19   3     5102.24     4996.49    351.52 o
   7  19   3    11703.57    11656.58    485.39 o
   9  19   3      529.64     4238.75    577.46 o
  11  19   3     1907.23     1953.10    276.27 o
 -12  20   3       98.47       92.55    163.95 o
 -10  20   3     1028.41      679.78    309.62 o
  -8  20   3     3130.68     3498.78    306.45 o
  -6  20   3      503.22      264.56    144.58 o
  -4  20   3     6910.32     6961.37    348.49 o
  -2  20   3     5609.12     5677.58    268.88 o
   0  20   3     9612.31    10874.56   1282.47 o
   2  20   3     3167.66     3325.54    286.53 o
   4  20   3     1026.04     1086.95    200.57 o
   6  20   3      639.84      806.35    233.81 o
   8  20   3     8421.33     8242.64    428.42 o
  10  20   3      179.29      352.64    266.10 o
 -11  21   3      129.89      151.84    165.04 o
  -9  21   3      363.09      452.09    175.39 o
  -7  21   3      526.21      318.98    150.50 o
  -5  21   3     1086.85     1227.26    196.27 o
  -3  21   3      137.86      207.21    192.25 o
  -1  21   3     2753.10     2564.97    247.97 o
   1  21   3     2678.67     2965.79    462.09 o
   3  21   3     2433.44     2126.33    252.29 o
   5  21   3     2394.56     3046.46    304.00 o
   7  21   3      183.89     6221.90    756.78 o
   9  21   3     1355.67     1307.28    246.74 o
 -10  22   3     1804.03     1868.48    268.01 o
  -8  22   3     2289.24     2465.86    278.51 o
  -6  22   3      940.30      870.49    198.45 o
  -4  22   3     9307.89     9386.05    420.43 o
  -2  22   3     9986.20     9994.36    433.04 o
   0  22   3     8071.03     7479.49    380.93 o
   2  22   3    13288.58    14029.09    534.98 o
   4  22   3      701.59      488.54    189.83 o
   6  22   3     5602.51     5854.85    414.60 o
  -7  23   3     4915.68     4978.40    374.98 o
  -5  23   3     4075.38     3894.52    332.41 o
  -3  23   3    32690.28    31597.52   1151.48 o
  -1  23   3      225.16       62.25    142.18 o
   1  23   3    14852.56    15289.18    568.45 o
   3  23   3     1573.58     1734.84    280.37 o
   5  23   3      305.80      394.71    179.66 o
  -4  24   3     4323.45     4024.95    744.57 o
  -2  24   3      529.72      355.21    216.45 o
   0  24   3     3908.87     4350.99    465.07 o
   2  24   3      672.33      596.48    193.49 o
 -20   0   4     1832.44     2373.26    338.42 o
 -18   0   4    20306.23    20574.46    624.78 o
 -16   0   4    24009.96    24571.55    660.05 o
 -14   0   4      316.46      423.71    126.31 o
 -12   0   4    82085.21    79785.12   1483.11 o
 -10   0   4    47362.32    46438.07    914.31 o
  -8   0   4    53372.23    51853.31    967.34 o
  -6   0   4    39138.45    38408.37    883.11 o
  -4   0   4     1351.83     1690.49    110.11 o
  -2   0   4      325.16      605.42    136.96 o
   0   0   4    11585.84    11095.75    334.22 o
   2   0   4     2507.87      733.51     96.78 o
   4   0   4   115535.85   117253.13   1966.04 o
   6   0   4       29.17      175.86    130.77 o
   8   0   4   118331.98   117507.65   2031.78 o
  10   0   4     8148.53     8953.67    308.51 o
  12   0   4    10279.06    10462.05    490.77 o
  14   0   4    11807.55    11783.50    565.39 o
  16   0   4     8074.04     8347.72    510.90 o
  18   0   4     5343.88     6978.14    523.83 o
 -21   1   4     6116.57     6688.35    363.79 o
 -19   1   4      493.35      498.56    137.17 o
 -17   1   4    21792.27    21299.22    438.58 o
 -15   1   4     3241.46     3322.46    205.40 o
 -13   1   4      212.95      601.67     95.92 o
 -11   1   4    39794.47    40636.88    592.50 o
  -9   1   4     4409.77     4795.15    146.84 o
  -7   1   4     7575.79     6289.44    167.93 o
  -5   1   4       27.82       51.20     29.87 o
  -3   1   4    11203.19    10980.62    168.29 o
  -1   1   4     3830.50     3769.42     78.56 o
   1   1   4    13510.10    12570.71    211.68 o
   3   1   4     4423.72     3837.13     99.32 o
   5   1   4    40293.89    40971.94    677.99 o
   7   1   4    32955.45    34211.23    486.12 o
   9   1   4    10313.64     9908.84    221.81 o
  11   1   4     1704.30     2077.26    176.04 o
  13   1   4     5573.22     5563.70    270.84 o
  15   1   4    11714.33    11827.64    419.22 o
  17   1   4        3.63     -105.54    145.62 o
 -20   2   4      121.03      241.14    227.66 o
 -18   2   4      131.82      -28.52    109.81 o
 -16   2   4     1071.10      891.27    117.71 o
 -14   2   4      144.73      105.59     79.43 o
 -12   2   4     1457.52     1611.16    115.34 o
 -10   2   4     2244.48     2127.63    117.04 o
  -8   2   4    10845.50    10906.52    407.22 o
  -6   2   4     3245.44     3348.74    114.76 o
  -4   2   4    33852.29    34457.64    448.93 o
  -2   2   4     4401.08     4593.13    138.97 o
   0   2   4      217.35      195.85     29.93 o
   2   2   4    20825.49    21899.84    332.90 o
   4   2   4     6776.46     6393.26    136.85 o
   6   2   4    14859.34    16251.87    474.06 o
   8   2   4     7964.57     8101.67    564.54 o
  10   2   4     3273.23     3045.70    161.03 o
  12   2   4       30.46      -20.31     84.35 o
  14   2   4     3889.11     4375.33    788.20 o
  16   2   4      100.50      454.45    162.46 o
 -21   3   4     5447.80     6257.49    782.17 o
 -19   3   4     7977.30     8513.15    320.01 o
 -17   3   4     4203.65     5032.64    343.19 o
 -15   3   4      651.61      559.05    149.24 o
 -13   3   4      741.70      625.19     91.65 o
 -11   3   4    41623.38    41508.28    605.99 o
  -9   3   4     1854.66     2059.18    111.77 o
  -7   3   4   106369.66   107519.61   1302.12 o
  -5   3   4    21015.39    23411.09    412.95 o
  -3   3   4    40893.02    42041.04    529.60 o
  -1   3   4     9060.32     9221.19    152.69 o
   1   3   4    66864.27    69366.13    911.36 o
   3   3   4     1156.10      784.33     52.39 o
   5   3   4    93469.73    93952.19   1139.55 o
   7   3   4     8352.05     7929.40    176.94 o
   9   3   4    20800.28    21202.26    411.84 o
  11   3   4     6277.43     5923.65    219.76 o
  13   3   4      709.28      516.75    133.07 o
  15   3   4     5026.05    11778.46    846.37 o
  17   3   4     2517.45     2530.91    257.80 o
 -20   4   4        5.82       15.05    123.41 o
 -18   4   4    17022.67    20583.08   1162.50 o
 -16   4   4    22280.05    22258.17    488.96 o
 -14   4   4     9330.01     8850.02    245.80 o
 -12   4   4    38602.89    38835.48    590.60 o
 -10   4   4    26371.90    25878.05    417.70 o
  -8   4   4    23102.57    22363.96    387.19 o
  -6   4   4   157293.03   157328.06   1850.61 o
  -4   4   4      411.39      590.39     81.96 o
  -2   4   4    94834.24    95757.82   1235.28 o
   0   4   4    44595.14    44147.16    949.33 o
   2   4   4    31697.69    31017.03    461.86 o
   4   4   4    66586.12    65519.05    813.89 o
   6   4   4    12188.73    14604.70    902.63 o
   8   4   4    38890.98    38642.51    625.64 o
  10   4   4    25542.29    25610.19    486.52 o
  12   4   4        9.13     -214.66    143.10 o
  14   4   4    26254.25    25517.75    539.10 o
  16   4   4     5172.92     5182.75    316.49 o
 -19   5   4     1438.92     1525.23    179.20 o
 -17   5   4    18846.75    19737.84    618.65 o
 -15   5   4      264.27      363.77    103.37 o
 -13   5   4    11804.69    13160.54    420.45 o
 -11   5   4     6338.01     6437.31    189.56 o
  -9   5   4     1319.68     1675.17    209.15 o
  -7   5   4    17510.63    16408.86    278.14 o
  -5   5   4    64159.95    63660.97    795.46 o
  -3   5   4    26714.72    25742.51    354.21 o
  -1   5   4   236886.41   237656.77   2721.48 o
   1   5   4    19532.45    19222.62    279.79 o
   3   5   4    33994.43    32374.10    435.75 o
   5   5   4     2986.29     2930.74    126.71 o
   7   5   4     4371.70     4258.97    180.04 o
   9   5   4    13280.78    14213.65    945.00 o
  11   5   4    25577.09    25201.27    497.06 o
  13   5   4    12693.64    20591.79    583.07 o
  15   5   4    13718.88    12973.10    438.38 o
  17   5   4     2349.85     2211.63    253.76 o
 -20   6   4      381.39      760.03    178.79 o
 -18   6   4       13.13     -117.76    110.89 o
 -16   6   4     1640.70     1992.44    214.23 o
 -14   6   4     4876.66     5256.20    195.48 o
 -12   6   4     1291.39     1274.67    150.07 o
 -10   6   4      249.59      228.71     74.43 o
  -8   6   4      889.29      921.09     76.91 o
  -6   6   4    10404.78    10890.85    225.07 o
  -4   6   4     2043.06     1779.05     85.57 o
  -2   6   4    25687.95    25085.82    346.67 o
   0   6   4     2607.25     2772.22    196.48 o
   2   6   4     6313.19     5757.15    127.51 o
   4   6   4      104.76      121.49     51.65 o
   8   6   4     2444.10     2222.80    155.95 o
  10   6   4     9012.65     9307.69    388.87 o
  12   6   4      634.13      847.12    127.29 o
  14   6   4     6602.09     6018.63    263.23 o
  16   6   4       71.11       55.61    145.61 o
 -19   7   4     1938.22     1731.94    191.11 o
 -17   7   4     8297.81     8847.42    313.52 o
 -15   7   4     2149.77     2043.25    170.75 o
 -13   7   4     5271.57     5135.11    192.76 o
 -11   7   4     1873.29     2496.25    226.24 o
  -9   7   4        0.12      -25.03     49.16 o
  -7   7   4     7918.45     7647.45    193.17 o
  -5   7   4    14369.83    13182.17    230.30 o
  -3   7   4    27527.73    28807.97    398.30 o
  -1   7   4    13512.54    12356.77    200.89 o
   1   7   4    17256.26    20214.76    546.34 o
   3   7   4    19183.64    19530.14    295.63 o
   5   7   4      449.17      388.49     70.26 o
   7   7   4      446.61      375.61     82.10 o
   9   7   4     1566.91     1676.76    384.31 o
  11   7   4     1567.87     1429.10    182.33 o
  13   7   4     7352.43     7478.74    275.71 o
  15   7   4     6020.46     6178.95    288.98 o
  17   7   4      454.71      192.97    169.74 o
 -20   8   4       41.08       52.00    134.82 o
 -18   8   4    11215.67    10663.13    355.62 o
 -16   8   4    28842.68    29487.18    602.85 o
 -14   8   4     9757.62    10070.69    338.84 o
 -12   8   4    57527.66    56650.95    882.61 o
 -10   8   4     1086.80     1095.30    107.83 o
  -8   8   4     5180.33     4864.85    165.99 o
  -6   8   4    75357.09    75614.80    952.59 o
  -4   8   4    11581.30    10913.74    231.46 o
  -2   8   4   127531.50   128205.65   1678.68 o
   0   8   4    75300.56    74878.11   1021.49 o
   2   8   4    83126.23    81766.99   1002.98 o
   4   8   4    29232.26    30138.81    491.22 o
   6   8   4     1696.52     1656.82    198.35 o
   8   8   4     1726.09     1908.47    135.89 o
  10   8   4    55277.91    53671.71    954.83 o
  12   8   4       24.18       96.10    110.35 o
  14   8   4    32813.21    32540.47    651.46 o
  16   8   4     1865.83     1883.36    199.46 o
 -19   9   4       21.15       51.24    154.20 o
 -17   9   4    14669.51    14535.05    460.85 o
 -15   9   4     5650.13     5606.78    472.50 o
 -13   9   4    37431.08    38325.87    679.51 o
 -11   9   4     9352.05     9449.28    268.27 o
  -9   9   4     8338.17     7924.51    223.93 o
  -7   9   4    28911.18    29183.90    439.89 o
  -5   9   4    34960.45    35472.89    495.80 o
  -3   9   4    20173.89    19893.41    302.86 o
  -1   9   4    83321.18    80678.80   1101.98 o
   1   9   4     1579.40     1581.39     95.89 o
   3   9   4    55295.50    56298.03    725.96 o
   5   9   4    17630.87    17831.96    348.46 o
   7   9   4     1007.02     1063.50    108.67 o
   9   9   4    28939.52    29733.27    753.60 o
  11   9   4    17022.65    17051.39    443.47 o
  13   9   4    10771.26    10648.53    333.76 o
  15   9   4     3803.41     3239.81    232.91 o
 -18  10   4      241.72      511.54    202.69 o
 -16  10   4        5.08     -116.70    127.34 o
 -14  10   4       27.29      -16.88     93.93 o
 -12  10   4    11715.77    11697.23    275.78 o
 -10  10   4     1276.88     1192.30    114.59 o
  -8  10   4    23071.99    23507.45    386.75 o
  -6  10   4     5784.37     6308.39    229.04 o
  -4  10   4     8975.19     8453.56    211.46 o
  -2  10   4        9.29      258.91    112.12 o
   0  10   4     6944.97     6317.99    172.77 o
   2  10   4     9185.29     9185.53    178.65 o
   4  10   4    31080.20    30974.79    511.65 o
   6  10   4     4475.41     4406.53    185.40 o
   8  10   4     9657.40    10859.61    334.48 o
  10  10   4     2595.83     2380.29    194.83 o
  12  10   4     1414.20     1665.80    182.14 o
  14  10   4      525.16      601.55    141.40 o
  16  10   4     1763.75     1689.29    220.72 o
 -19  11   4      162.38      362.34    241.47 o
 -17  11   4     7464.73     9851.26    425.34 o
 -15  11   4     3006.96     2931.53    206.01 o
 -13  11   4     7607.48     8435.62    278.42 o
 -11  11   4       91.05       -6.66     65.07 o
  -9  11   4       23.40      377.19    243.08 o
  -7  11   4      748.91      931.77     84.15 o
  -5  11   4    21727.51    20403.85    331.10 o
  -3  11   4     1961.06     1961.59    117.43 o
  -1  11   4    22787.97    22407.62    395.41 o
   1  11   4     1553.78     1243.18     94.57 o
   3  11   4     7930.66     8090.83    371.77 o
   5  11   4     9569.25     9099.46    236.52 o
   7  11   4      560.48      598.17    111.48 o
   9  11   4      806.50     1656.72    347.40 o
  11  11   4     7885.71     8328.58    543.68 o
  13  11   4    17328.42    17909.42    515.50 o
  15  11   4     3509.92     3823.49    289.65 o
 -18  12   4     8943.02    10859.24    373.97 o
 -16  12   4    20470.08    21323.30    538.13 o
 -14  12   4     1871.85     2022.50    173.48 o
 -12  12   4    45339.50    43510.03    849.39 o
 -10  12   4     9013.60     9218.14    233.71 o
  -8  12   4    13507.37    13080.39    277.18 o
  -6  12   4    25392.60    25065.97    397.79 o
  -4  12   4      796.29      734.98     88.06 o
  -2  12   4    29315.50    30055.43    502.30 o
   0  12   4    19041.07    18657.79    356.55 o
   2  12   4    14660.76    14991.85    308.50 o
   4  12   4    31815.57    31537.60    621.29 o
   6  12   4     3856.11     3942.16    214.72 o
   8  12   4    25117.79    24909.61    564.84 o
  10  12   4    20793.00    19991.95    517.00 o
  12  12   4     1670.08     1696.34    346.32 o
  14  12   4    18717.38    18096.35    538.08 o
 -17  13   4     9695.76     9942.70    351.46 o
 -15  13   4     3742.45     3891.66    233.32 o
 -13  13   4    11249.24    11009.20    325.55 o
 -11  13   4    21715.05    22162.28    460.03 o
  -9  13   4      164.96      136.40     76.25 o
  -7  13   4    37926.66    37131.83    620.65 o
  -5  13   4     4168.79     3998.25    167.51 o
  -3  13   4     5924.25     5584.24    186.53 o
  -1  13   4     5914.53     6086.22    191.87 o
   1  13   4     4104.01     3850.22    189.74 o
   3  13   4    28503.93    28353.04    576.57 o
   5  13   4    24120.41    24557.35    538.31 o
   7  13   4     8194.63     9041.18    459.61 o
   9  13   4    32070.76    31621.26    687.78 o
  11  13   4      578.40      284.87    134.26 o
  13  13   4     4724.73     4209.76    328.79 o
 -16  14   4      183.71       12.32    122.94 o
 -14  14   4      131.29       21.13    246.67 o
 -12  14   4      970.01      915.99    147.86 o
 -10  14   4     7184.75     7187.98    283.76 o
  -8  14   4     2127.81     2022.46    145.09 o
  -6  14   4     5928.16     5709.97    202.01 o
  -4  14   4      979.49      808.68    100.61 o
  -2  14   4       13.39       15.05     65.87 o
   0  14   4        7.26       23.94     62.68 o
   2  14   4      891.46      903.06    121.89 o
   4  14   4     8287.05     8101.54    277.97 o
   6  14   4      801.65      910.99    131.02 o
   8  14   4    10950.32    10830.45    499.03 o
  10  14   4        6.81      102.17    121.66 o
  12  14   4      486.53      402.45    148.49 o
  14  14   4      362.94      162.20    174.06 o
 -17  15   4     1697.26     1519.83    212.90 o
 -15  15   4      435.64      383.97    141.22 o
 -13  15   4     2578.28     2478.44    218.04 o
 -11  15   4     6961.50     7109.17    299.65 o
  -9  15   4     8465.33     7767.97    289.89 o
  -7  15   4     7760.20     7833.53    241.22 o
  -5  15   4      177.54      168.16     85.73 o
  -3  15   4     1146.09     1218.52    112.39 o
  -1  15   4     5127.33     5398.43    194.10 o
   1  15   4     3163.19     3301.97    190.73 o
   5  15   4    12608.42    12532.35    368.85 o
   7  15   4       75.44      152.97    106.88 o
   9  15   4     7144.50     7844.69    368.53 o
  11  15   4      539.56      638.36    168.50 o
  13  15   4     1531.84     1398.30    205.97 o
 -16  16   4     2001.39     1931.57    271.67 o
 -14  16   4      745.75      731.47    161.22 o
 -12  16   4    19953.23    21556.57    722.06 o
 -10  16   4    19462.31    19826.84    639.56 o
  -8  16   4    43765.39    43923.80    737.49 o
  -6  16   4    26077.60    25878.87    563.60 o
  -4  16   4     6188.22     6419.93    252.75 o
  -2  16   4    18306.42    18214.18    439.36 o
   0  16   4    13076.88    12461.65    302.67 o
   2  16   4       11.28      -57.96     74.40 o
   4  16   4    59228.62    58966.18   1054.67 o
   6  16   4    17709.37    17305.54    638.19 o
   8  16   4    42541.57    43830.79    883.92 o
  10  16   4     4705.84     4351.36    279.73 o
  12  16   4        8.02     -181.45    120.97 o
 -15  17   4      117.99       24.45    160.03 o
 -13  17   4     4127.50     3647.29    310.11 o
 -11  17   4    13913.02    14439.57    436.13 o
  -9  17   4      129.72      567.37    124.67 o
  -7  17   4    44632.41    45755.75    868.79 o
  -5  17   4     6413.79     6288.95    221.98 o
  -3  17   4    11794.18    11860.87    303.47 o
  -1  17   4    17700.17    17854.61    439.95 o
   1  17   4      169.11      164.47     86.17 o
   3  17   4    17512.21    17737.73    456.29 o
   5  17   4    25166.97    24077.59    568.13 o
   7  17   4     3651.47     5615.34    966.35 o
   9  17   4    18356.08    18376.55    516.81 o
  11  17   4     2015.27     2015.31    222.48 o
 -14  18   4      811.66      811.29    202.95 o
 -12  18   4      607.76      548.77    176.80 o
 -10  18   4     1101.69     1615.76    221.47 o
  -8  18   4     1222.68     1341.76    192.33 o
  -6  18   4     6636.76     6241.45    267.92 o
  -4  18   4     1299.27     1066.37    145.95 o
  -2  18   4    12734.41    12544.01    321.05 o
   0  18   4      924.98     1047.13    141.06 o
   2  18   4     2624.22     3057.58    277.82 o
   4  18   4     1303.03     1332.70    160.42 o
   6  18   4        9.04     -111.47    100.26 o
   8  18   4     1463.35     1609.74    197.76 o
  10  18   4     2481.62     2626.51    242.68 o
 -13  19   4       64.54      -84.96    158.10 o
 -11  19   4     2346.36     2410.18    261.12 o
  -9  19   4      443.43      434.57    261.49 o
  -7  19   4     2814.21     2278.53    238.85 o
  -5  19   4     1400.30     1361.53    160.94 o
  -3  19   4      841.52      952.99    140.69 o
  -1  19   4        6.88        3.80    115.97 o
   1  19   4      700.52      718.85    164.47 o
   3  19   4      198.37     2729.65    404.73 o
   5  19   4     3253.44     3579.70    410.77 o
   7  19   4     2756.26     2690.84    284.62 o
   9  19   4      790.88      633.94    199.04 o
 -12  20   4     6475.09     6194.73    404.66 o
 -10  20   4     5082.84     4804.67    358.88 o
  -8  20   4     6214.08     5683.39    353.40 o
  -6  20   4    20665.27    23051.12   1118.86 o
  -4  20   4       36.51      -71.51     96.14 o
  -2  20   4    22561.71    22056.96    645.49 o
   0  20   4     7712.67     7900.27    373.57 o
   2  20   4     4956.14     5197.39    330.43 o
   4  20   4    21730.82    23918.76    905.33 o
   6  20   4      737.69      814.82    218.15 o
   8  20   4     6038.15     5824.69    416.61 o
 -11  21   4     5695.50     5381.71    401.62 o
  -9  21   4       80.86      290.93    257.31 o
  -7  21   4     8039.95     9678.66    894.88 o
  -5  21   4    14630.49    14801.89    576.60 o
  -3  21   4     5446.64     4851.22    322.50 o
  -1  21   4    25694.42    25269.92    720.25 o
   1  21   4      477.09     3334.20    510.89 o
   3  21   4    17001.55    16577.26    577.96 o
   5  21   4     3694.08     3700.74    326.33 o
   7  21   4      700.46      647.10    203.56 o
  -8  22   4     2338.64     2168.56    261.22 o
  -6  22   4      468.14      441.86    167.74 o
  -4  22   4     4681.18     5145.30    747.71 o
  -2  22   4    10695.81    10893.65    459.86 o
   0  22   4     3982.41     3994.03    319.10 o
   2  22   4     2167.74     3702.13    833.68 o
   4  22   4     2134.19     2013.85    260.59 o
   6  22   4       13.31      -91.36    160.53 o
  -7  23   4      327.05      923.20    403.46 o
  -5  23   4     1076.73      819.75    192.85 o
  -3  23   4       18.77      156.10    330.50 o
  -1  23   4       93.75      243.29    210.86 o
   1  23   4     1691.46     1796.15    254.46 o
   3  23   4       73.40      148.11    162.25 o
  -4  24   4       23.29     -115.23    165.15 o
  -2  24   4     6019.31     7185.27    536.33 o
   0  24   4     3506.43     3753.53    329.96 o
 -21   1   5     1340.18     1015.70    199.91 o
 -19   1   5    11312.27    11044.95    321.64 o
 -17   1   5      987.21     2512.49    290.94 o
 -15   1   5    33065.41    32380.91    547.60 o
 -13   1   5     1367.06     1312.17    114.58 o
 -11   1   5    31052.05    30759.35    481.77 o
  -9   1   5    17686.76    17718.44    306.60 o
  -7   1   5     3900.20     4531.69    125.59 o
  -5   1   5    41958.13    41907.99    543.78 o
  -3   1   5    17331.96    16727.24    273.27 o
  -1   1   5     2611.08     2472.38     73.92 o
   1   1   5    55964.78    56266.51    763.47 o
   3   1   5    12735.83    12098.48    225.72 o
   5   1   5    41505.06    41826.82    622.21 o
   7   1   5    51716.43    51178.38    687.74 o
   9   1   5       94.55      132.58     66.38 o
  11   1   5     6206.16     6512.61    252.89 o
  15   1   5      143.53      944.52    525.63 o
  17   1   5     3681.57     3832.29    305.70 o
 -20   2   5    23475.57    23176.88    555.48 o
 -18   2   5     7807.58     7967.82    269.13 o
 -16   2   5    38516.33    37585.13    622.71 o
 -14   2   5    32704.37    32321.88    535.03 o
 -12   2   5     1236.13     1335.63    110.87 o
 -10   2   5    66849.63    66805.45    881.76 o
  -8   2   5    25193.24    25283.14    424.67 o
  -6   2   5    13380.50    12110.21    213.90 o
  -4   2   5    71809.73    73175.99    889.44 o
  -2   2   5     2872.70     2862.36    103.66 o
   0   2   5    33755.42    31592.09    415.47 o
   2   2   5    56355.96    55502.01    756.66 o
   4   2   5     7962.10     8272.15    168.26 o
   6   2   5   101090.96   102067.84   1249.51 o
   8   2   5      220.63      551.79    221.16 o
  10   2   5    39339.80    38902.56    797.93 o
  12   2   5    18408.87    18115.65    481.65 o
  14   2   5      298.24      333.98    148.56 o
  16   2   5     7705.37     7362.57    358.97 o
 -21   3   5     9167.07     9155.64    357.88 o
 -19   3   5     4756.54     5387.29    273.14 o
 -17   3   5      196.21      273.88     99.84 o
 -15   3   5    11087.75    11070.83    287.14 o
 -13   3   5     9691.40    10333.52    452.64 o
 -11   3   5    16615.19    16167.50    311.58 o
  -9   3   5    25119.57    26549.79    825.01 o
  -7   3   5      699.58      784.24     72.28 o
  -5   3   5    38533.30    37283.52    496.87 o
  -3   3   5    25085.75    24188.52    333.91 o
  -1   3   5    19452.28    19117.82    274.34 o
   1   3   5    38742.26    36625.59    523.95 o
   3   3   5     5067.08     4847.90    120.48 o
   5   3   5    18399.93    18802.46    638.53 o
   7   3   5    22348.30    21715.92    349.69 o
   9   3   5     1035.76     3936.06    220.14 o
  11   3   5    13243.15    13269.24    386.77 o
  13   3   5     7758.97     7186.69    375.61 o
  15   3   5     5640.64     5556.87    303.43 o
  17   3   5     4641.24     4700.18    333.43 o
 -20   4   5      322.89      251.50    144.64 o
 -18   4   5        9.65      224.02    119.26 o
 -16   4   5     1721.19     1702.78    145.24 o
 -14   4   5      456.02      362.89     88.29 o
 -12   4   5    11742.24    11390.94    265.70 o
 -10   4   5     4328.92     4378.76    151.82 o
  -8   4   5        1.85        6.84     43.46 o
  -6   4   5     8151.54     8521.48    174.53 o
  -4   4   5     7869.29     8751.41    165.82 o
  -2   4   5     1411.78     1536.56    173.10 o
   0   4   5     1164.90     1392.45     68.16 o
   2   4   5    25438.76    25956.83    408.73 o
   4   4   5     2060.21     2388.01    229.12 o
   6   4   5     1718.89     1678.11    142.63 o
   8   4   5        2.30      190.38    179.15 o
  10   4   5      111.32       89.88     98.09 o
  12   4   5     3201.99     3114.62    191.88 o
  14   4   5      371.99      200.45    148.49 o
  16   4   5     5623.24     6562.38    573.06 o
 -19   5   5     1901.62     1504.51    227.06 o
 -17   5   5     5158.72     4649.05    241.42 o
 -15   5   5    18572.81    18245.99    380.44 o
 -13   5   5    11218.95    11261.83    272.55 o
 -11   5   5    19397.02    19695.46    392.69 o
  -9   5   5    37751.65    38488.29    556.05 o
  -7   5   5     2041.02     2210.26    100.72 o
  -5   5   5    75962.31    77865.55   1176.77 o
  -3   5   5    30105.03    31678.44    428.67 o
  -1   5   5    12929.42    12847.04    229.90 o
   1   5   5    66080.45    68456.73    845.20 o
   3   5   5      276.04      267.71     45.70 o
   5   5   5     6461.45     6771.37    163.03 o
   7   5   5    52219.33    53109.36    943.26 o
   9   5   5     5730.27     5442.85    207.50 o
  11   5   5     8304.68     8703.87    385.39 o
  13   5   5     5140.93     5376.81    246.05 o
  15   5   5      215.94     5655.95    702.06 o
 -20   6   5    12445.52    13242.11    413.35 o
 -18   6   5       10.16     -154.65    103.10 o
 -16   6   5    13002.62    13182.04    363.70 o
 -14   6   5    19853.26    20963.72    443.25 o
 -12   6   5        0.46      122.11     70.96 o
 -10   6   5    61554.92    61705.43    834.57 o
  -8   6   5    35055.60    35006.52    508.85 o
  -6   6   5    29193.15    30986.95    663.87 o
  -4   6   5   164141.95   161747.55   1896.05 o
  -2   6   5      342.93      352.77     48.92 o
   0   6   5   104526.85   102249.80   1224.66 o
   2   6   5    17916.14    16889.06    269.65 o
   4   6   5     3118.88     3089.03    188.28 o
   6   6   5    28472.58    28320.47    489.38 o
   8   6   5    17537.69    18264.65    380.22 o
  10   6   5    12251.01    12206.24    321.16 o
  12   6   5    46808.19    46247.90    797.70 o
  14   6   5      143.80      214.50    119.06 o
  16   6   5    20670.82    19399.89    580.70 o
 -19   7   5      857.76      801.00    178.25 o
 -17   7   5     1350.52     1231.47    171.99 o
 -15   7   5     6653.15     6637.65    250.10 o
 -13   7   5     5160.03     5079.16    188.02 o
 -11   7   5    12788.45    13047.46    282.43 o
  -9   7   5    45106.68    46219.72    876.59 o
  -7   7   5     4775.96     4737.05    140.23 o
  -5   7   5    78700.22    77651.95    967.18 o
  -3   7   5    46302.76    46783.85    608.33 o
  -1   7   5    20080.78    21066.09    312.19 o
   1   7   5    83343.04    82896.09   1015.64 o
   3   7   5     5347.81     5339.74    157.75 o
   5   7   5     4580.84     5035.65    390.19 o
   7   7   5    15595.55    15240.74    339.94 o
   9   7   5     3892.15     4765.73    364.63 o
  11   7   5    14988.42    15505.63    380.91 o
  13   7   5    12459.45    12740.40    365.08 o
  15   7   5    12551.11    13376.34    459.29 o
 -20   8   5       15.51     -124.34    141.33 o
 -18   8   5      433.41      236.25    144.94 o
 -16   8   5     1467.66     1563.62    186.73 o
 -14   8   5      462.67      506.18    100.30 o
 -12   8   5     1055.80      999.27    105.22 o
 -10   8   5     3770.35     3623.32    165.73 o
  -6   8   5       24.03      118.71     55.44 o
  -4   8   5     1707.75     1818.72     85.92 o
  -2   8   5     5879.66     6250.88    136.53 o
   0   8   5    13890.39    14727.82    242.78 o
   2   8   5      498.20      628.79     60.02 o
   4   8   5      231.87      304.13     67.51 o
   6   8   5     2563.86     2683.75    153.19 o
   8   8   5      261.54      179.33     85.13 o
  10   8   5      376.39      370.42    107.27 o
  12   8   5      176.46      240.93    110.28 o
  14   8   5        0.00      -96.90    112.46 o
  16   8   5     1873.34     1580.87    221.91 o
 -19   9   5       17.76      212.53    207.74 o
 -17   9   5       82.04       94.68    107.66 o
 -15   9   5     3655.43     4027.30    233.86 o
 -13   9   5     4357.31     4341.42    202.93 o
 -11   9   5    10670.31    10493.71    281.71 o
  -9   9   5    16702.31    16588.79    311.19 o
  -7   9   5      944.73     1010.04     82.73 o
  -5   9   5     2472.93     2634.72    113.60 o
  -3   9   5     7339.13     7002.81    184.25 o
  -1   9   5     3291.65     2883.18    123.73 o
   1   9   5    16175.87    15827.15    262.16 o
   3   9   5     6768.11     6797.24    492.11 o
   5   9   5     1837.80     2108.03    215.48 o
   7   9   5    14341.46    14875.02    336.75 o
   9   9   5     2328.48     2085.78    155.74 o
  11   9   5     7105.50     7753.84    275.37 o
  13   9   5     5910.85     5976.32    266.01 o
  15   9   5     1909.02     1951.63    197.26 o
 -18  10   5     3313.88     3144.04    227.87 o
 -16  10   5     1655.02     1750.67    190.08 o
 -14  10   5    44717.52    44315.31    774.50 o
 -12  10   5      541.06      458.49     87.15 o
 -10  10   5    40725.55    40861.63    610.26 o
  -8  10   5     7186.43     7453.60    193.95 o
  -6  10   5     4082.34     8166.31    283.37 o
  -4  10   5    20549.14    18939.46    306.67 o
  -2  10   5     2426.03     2382.04    123.23 o
   0  10   5    14486.62    13788.13    283.17 o
   2  10   5    37763.91    38618.82    612.66 o
   4  10   5    26733.94    27203.47    472.44 o
   6  10   5    19001.36    19272.54    392.80 o
   8  10   5      921.41      832.58    120.72 o
  10  10   5    12364.67    11957.71    363.34 o
  12  10   5    23067.77    24205.71    663.72 o
  14  10   5      883.35      898.86    175.62 o
 -19  11   5     9492.89     9920.50    367.15 o
 -17  11   5      495.76      428.72    147.85 o
 -15  11   5    21289.56    22022.57    497.78 o
 -13  11   5    15091.94    14724.43    369.72 o
 -11  11   5    16107.14    15705.04    324.90 o
  -9  11   5    11829.79    11769.12    260.32 o
  -7  11   5     3287.44     3351.51    131.91 o
  -5  11   5    16951.54    16933.74    340.65 o
  -3  11   5     5251.96     4896.98    167.18 o
  -1  11   5     1719.80     1594.91    110.54 o
   1  11   5    54603.25    54472.40    806.12 o
   3  11   5    16315.26    15851.80    383.41 o
   5  11   5    28381.95    27927.71    579.48 o
   7  11   5    12659.41    12529.95    360.23 o
   9  11   5    11055.19    10557.13    347.96 o
  11  11   5     7566.12     7853.31    541.14 o
  13  11   5       67.44      257.89    149.26 o
  15  11   5       33.45      -45.28    160.84 o
 -18  12   5     2582.63     2680.73    248.08 o
 -16  12   5     2912.61     3001.40    215.18 o
 -14  12   5     5390.59     5787.40    246.28 o
 -12  12   5     1827.18     1632.47    149.24 o
 -10  12   5       90.55       85.16     67.21 o
  -8  12   5     4250.15     5055.02    247.05 o
  -6  12   5      712.18      924.98     97.40 o
  -4  12   5      175.94      219.15     77.84 o
  -2  12   5      260.22      375.20     85.01 o
   0  12   5     1383.12     1388.01    107.90 o
   2  12   5    12380.60    12624.77    336.04 o
   4  12   5     3650.58     3775.24    225.70 o
   6  12   5     6785.65     7065.13    424.46 o
   8  12   5      100.41      -23.53    100.31 o
  10  12   5     5899.76     5395.73    271.41 o
  12  12   5      413.93      457.53    170.19 o
  14  12   5       15.69       38.39    160.96 o
 -17  13   5      740.07      636.99    222.35 o
 -15  13   5     3140.34     3374.55    253.88 o
 -13  13   5      561.86      468.77    130.52 o
 -11  13   5     3435.18     3258.34    189.28 o
  -9  13   5    12774.77    13304.34    324.17 o
  -7  13   5     1373.04     1876.73    135.15 o
  -5  13   5       19.17      -32.89     64.80 o
  -3  13   5     6550.66     7083.48    251.17 o
  -1  13   5      427.65      309.45     75.95 o
   1  13   5    10029.22     9617.94    246.59 o
   3  13   5       98.58      169.47     90.33 o
   5  13   5     2853.96     2851.68    199.62 o
   7  13   5     5722.93     4798.01    243.88 o
   9  13   5        2.42        8.27    110.00 o
  11  13   5      621.72      620.04    160.07 o
  13  13   5     5071.73     5679.63    385.44 o
 -16  14   5     8055.45     8855.84    372.10 o
 -14  14   5    20141.94    19976.66    539.69 o
 -12  14   5       85.42      -42.63     98.87 o
 -10  14   5    14587.36    14288.43    351.64 o
  -8  14   5     5389.24     5420.91    206.19 o
  -6  14   5     1337.06     1419.60    122.89 o
  -4  14   5    23577.69    23296.55    443.49 o
  -2  14   5      880.52      902.90    116.40 o
   0  14   5    13745.73    13924.03    312.97 o
   2  14   5    15002.51    17995.97   1711.10 o
   4  14   5     2229.82     1985.30    169.38 o
   6  14   5    32753.93    32265.68    682.01 o
   8  14   5        9.18      -64.61    101.56 o
  10  14   5    11500.90    11678.39    400.77 o
  12  14   5     6962.58     6824.22    330.82 o
 -15  15   5    15206.36    15132.10    480.39 o
 -13  15   5     2071.48     2450.77    210.22 o
 -11  15   5       43.37      -12.26    101.77 o
  -9  15   5    27398.19    26845.64    520.81 o
  -7  15   5       17.34      603.87    246.28 o
  -5  15   5    36036.74    35137.84    608.06 o
  -3  15   5     7726.03     7372.09    229.96 o
  -1  15   5     4845.67     4801.98    186.69 o
   1  15   5    18355.25    18434.66    444.92 o
   3  15   5     9591.01    10994.46    754.04 o
   5  15   5     7581.04     7097.06    291.01 o
   7  15   5    15235.95    15340.25    442.25 o
   9  15   5     4202.25     5025.83    296.01 o
  11  15   5    10013.92    10230.56    429.65 o
  13  15   5     1265.01     1381.39    238.42 o
 -16  16   5     1987.97     1895.84    223.04 o
 -14  16   5     1866.95     1993.43    209.07 o
 -12  16   5       46.05      366.46    126.27 o
 -10  16   5       76.00      165.24    106.45 o
  -8  16   5    19002.00    19030.66    418.37 o
  -6  16   5      489.19      401.96    107.39 o
  -4  16   5    11717.09    12592.10    313.66 o
  -2  16   5     2174.16     2650.79    210.85 o
   0  16   5     3672.20     3409.78    300.50 o
   2  16   5     1274.58     1289.52    210.75 o
   4  16   5       53.57        7.69    100.22 o
   6  16   5     1058.15     1097.40    156.15 o
   8  16   5     4292.00     4283.05    264.26 o
  10  16   5     2168.31     2499.82    235.73 o
  12  16   5     5273.63     5150.75    320.96 o
 -15  17   5     3519.83     3737.91    336.19 o
 -13  17   5       43.01       25.44    115.35 o
 -11  17   5     5859.22     6227.08    287.66 o
  -9  17   5      985.11     1008.24    147.88 o
  -7  17   5      424.95      645.57    106.47 o
  -5  17   5     1780.07     1697.91    144.50 o
  -3  17   5       69.27      178.17     89.17 o
  -1  17   5     1081.21     1048.28    186.14 o
   1  17   5     3715.69     4635.27    354.35 o
   3  17   5     6363.98     6137.89    326.63 o
   5  17   5     6331.07     6389.20    293.03 o
   7  17   5     3495.83     3338.27    247.67 o
   9  17   5     3959.85     4146.79    296.87 o
  11  17   5       32.91      119.88    133.54 o
 -14  18   5     3687.88     4448.65    356.54 o
 -12  18   5       38.54      138.81    145.26 o
 -10  18   5     8956.22     9425.54    424.89 o
  -8  18   5     7990.04     8881.30    399.32 o
  -6  18   5     7353.08     7002.47    247.76 o
  -4  18   5    29128.59    30047.08   1329.79 o
  -2  18   5      164.05      121.33     87.56 o
   0  18   5     9878.08    10022.47    332.40 o
   2  18   5    12850.94    12536.43    382.14 o
   4  18   5      398.46      392.26    124.39 o
   6  18   5    16096.57    16589.40    479.14 o
   8  18   5     1222.09     1055.02    178.75 o
  10  18   5     5953.08     5967.05    387.67 o
 -13  19   5     2332.72     2210.98    269.52 o
 -11  19   5     5646.48     5349.18    653.24 o
  -9  19   5    16590.40    16226.22    560.58 o
  -7  19   5        0.97      -40.32    117.56 o
  -5  19   5    37044.77    36649.47    757.12 o
  -3  19   5    21292.89    24529.82   1045.84 o
  -1  19   5    14073.20    13916.89    486.07 o
   1  19   5    19146.51    19009.02    491.64 o
   3  19   5     4490.04     4417.51    260.28 o
   5  19   5     2787.34     2682.87    226.15 o
   7  19   5    12666.80    13099.73    437.93 o
   9  19   5       29.50      147.10    140.42 o
 -12  20   5      861.13     1051.62    392.39 o
 -10  20   5     8634.65     8609.88    424.25 o
  -8  20   5      984.75     1086.98    194.61 o
  -6  20   5     1651.65     2161.52    472.87 o
  -4  20   5     7180.47     7162.19    303.11 o
  -2  20   5     1334.04     6346.52    561.72 o
   0  20   5     8735.19     8359.61    385.87 o
   2  20   5     5115.81     5054.24    341.67 o
   4  20   5      950.95     1069.01    199.55 o
   6  20   5     2836.79     2874.43    296.86 o
   8  20   5     2257.14     2466.54    294.36 o
 -11  21   5     3227.77     3577.84    426.82 o
  -9  21   5     2030.83     2055.41    299.77 o
  -7  21   5     2291.16     2601.14    311.59 o
  -5  21   5     6531.06     5873.55    415.50 o
  -3  21   5     1767.12     1820.62    227.45 o
  -1  21   5      303.54      284.50    148.70 o
   1  21   5      754.41      815.41    188.06 o
   3  21   5       41.16      -26.58    145.24 o
   5  21   5      146.17      -54.08    151.78 o
   7  21   5      361.03      360.70    187.20 o
  -8  22   5     6299.18     6505.80    393.65 o
  -6  22   5     1846.79     1787.57    241.21 o
  -4  22   5    15093.05    15693.66    551.92 o
  -2  22   5      100.56       77.21    136.81 o
   0  22   5    11975.07    12368.29    498.44 o
   2  22   5      184.07       59.77    148.53 o
   4  22   5       92.94       -4.06    150.23 o
  -7  23   5       85.23       -1.47    191.44 o
  -5  23   5     7791.13     8313.54    708.47 o
  -3  23   5    12259.75    12820.91    518.36 o
  -1  23   5     2525.55     2067.31    261.10 o
   1  23   5    17569.40    17413.59    622.10 o
   3  23   5      724.62      499.33    184.51 o
 -20   0   6      323.44      638.60    278.37 o
 -18   0   6    55788.16    57352.68   1249.30 o
 -16   0   6    10755.23    10002.29    394.15 o
 -14   0   6    28166.46    28309.24    693.71 o
 -12   0   6    32934.78    33245.25    742.23 o
 -10   0   6     4341.34     3407.02    396.24 o
  -8   0   6     6676.59     5697.85    212.06 o
  -6   0   6   132366.47   127950.38   2155.14 o
  -4   0   6     2003.87     2039.02    160.74 o
  -2   0   6    71295.16    70130.31   1505.52 o
   0   0   6       72.13      152.22     52.93 o
   2   0   6    28118.93    28020.76    557.34 o
   4   0   6    57387.59    56876.92   1038.13 o
   8   0   6    54752.63    53246.52   1032.58 o
  10   0   6      327.42      169.07    147.53 o
  12   0   6     3162.46     2894.13    319.15 o
  14   0   6    12466.82    12163.95    704.50 o
  16   0   6     1878.99     2304.25    358.98 o
 -21   1   6     8443.35     8621.39    342.61 o
 -19   1   6    10886.18    11848.29    479.60 o
 -17   1   6    16771.24    17199.06    387.50 o
 -15   1   6      844.14      854.82    112.63 o
 -13   1   6     1216.84     1271.35    113.07 o
 -11   1   6    13385.32    13373.35    301.59 o
  -9   1   6     2397.41     2499.13    175.56 o
  -7   1   6     6519.46     5263.15    136.03 o
  -5   1   6       11.03      168.42     47.91 o
  -3   1   6    30416.09    28972.29    434.74 o
  -1   1   6    24711.66    24261.95    334.90 o
   1   1   6      682.37      492.99     54.93 o
   3   1   6    16085.20    15868.19    568.22 o
   5   1   6     8367.83     9282.08    331.59 o
   7   1   6    10226.91    13830.97    864.49 o
   9   1   6    10190.35    10528.58    339.69 o
  11   1   6     2074.98     1746.90    179.25 o
  13   1   6     3929.05     4199.46    261.39 o
  15   1   6     5170.99     4841.77    316.30 o
 -20   2   6     1251.07     2288.26    206.39 o
 -18   2   6      422.29      332.45    113.34 o
 -16   2   6      815.28      659.85    112.65 o
 -14   2   6     2487.30     2319.20    148.85 o
 -12   2   6     4311.24     4439.08    183.68 o
 -10   2   6     1033.73     1192.31     93.53 o
  -8   2   6      316.83      174.62     55.25 o
  -6   2   6      620.98      785.74     61.62 o
  -4   2   6     6289.89     6712.29    159.03 o
  -2   2   6     5766.86     5978.92    156.53 o
   0   2   6       15.69       30.54     33.97 o
   2   2   6      663.02      765.77     72.65 o
   4   2   6      678.86      662.58     79.33 o
   6   2   6       20.68      314.71    152.80 o
   8   2   6        1.10      181.78    228.45 o
  10   2   6     2904.98     2477.70    161.98 o
  12   2   6       80.69      -94.83    108.58 o
  14   2   6     1084.48      884.41    188.57 o
  16   2   6      532.95      210.66    178.10 o
 -21   3   6     3260.15     3639.50    257.10 o
 -19   3   6     5833.51     7462.72    556.41 o
 -17   3   6    21895.87    22732.27    458.22 o
 -15   3   6     1524.77     1245.71    126.01 o
 -13   3   6     2183.28     2461.92    159.12 o
 -11   3   6      749.66      639.16     82.86 o
  -9   3   6     3227.58     3339.18    161.82 o
  -7   3   6     4560.66     3635.34    117.31 o
  -5   3   6       70.68       12.49     33.86 o
  -3   3   6    45292.81    45359.88    629.94 o
  -1   3   6    21577.65    20437.80    334.13 o
   1   3   6     2970.15     4444.39    285.10 o
   3   3   6    13401.36    12230.51    366.87 o
   5   3   6     8652.42     9567.25    323.88 o
   7   3   6    23016.12    23641.70    628.67 o
   9   3   6      890.16      964.08    114.84 o
  11   3   6     2948.60     2463.59    167.92 o
  13   3   6     2747.51     2364.90    222.74 o
  15   3   6     6225.14     5884.01    327.45 o
 -20   4   6     1459.04     1955.28    233.44 o
 -18   4   6    19415.94    19925.67    434.84 o
 -16   4   6     7096.21     7361.49    264.81 o
 -14   4   6    19268.37    19050.27    414.41 o
 -12   4   6    59245.77    58771.48    820.80 o
 -10   4   6      667.94      668.58     86.38 o
  -8   4   6    69067.92    68695.48    887.62 o
  -6   4   6    53764.77    52885.52    689.55 o
  -4   4   6     5008.66     5134.36    259.42 o
  -2   4   6    90377.76    91543.48   1104.51 o
   0   4   6     2933.13     2461.24    113.85 o
   2   4   6    35305.96    36096.37    595.34 o
   4   4   6    35232.85    35729.46    499.02 o
   6   4   6      174.36      402.19    140.35 o
   8   4   6    40934.60    40583.54    669.17 o
  10   4   6     9660.99     9129.72    275.36 o
  12   4   6    11592.13    11819.19    573.36 o
  14   4   6    18955.96    19015.13    544.82 o
  16   4   6       53.28     -154.79    149.55 o
 -19   5   6      710.96      489.92    156.52 o
 -17   5   6     7208.14     7236.19    275.38 o
 -15   5   6      519.43      448.39    109.11 o
 -13   5   6    12963.56    12610.30    292.11 o
 -11   5   6    22146.22    22402.13    393.24 o
  -9   5   6    33273.04    32408.11    488.47 o
  -7   5   6    37511.75    37220.14    524.01 o
  -5   5   6     1656.70     1654.29     91.12 o
  -3   5   6    35095.95    35980.50    484.68 o
  -1   5   6    27531.24    27465.05    388.07 o
   1   5   6     1639.23     2046.15    227.27 o
   3   5   6    29862.99    29404.17    423.32 o
   5   5   6    10993.42    10967.22    371.33 o
   7   5   6     3615.95     3847.17    185.38 o
   9   5   6    19334.18    19316.12    516.88 o
  11   5   6     1667.22     1874.03    188.33 o
  13   5   6    25036.24    23938.04    606.78 o
  15   5   6     1886.70     1731.63    219.26 o
 -20   6   6     3413.30     3273.51    270.69 o
 -18   6   6       77.36      -19.36    125.91 o
 -16   6   6       63.44     -107.69     79.41 o
 -14   6   6      240.86       74.10     82.67 o
 -12   6   6    15264.91    14958.32    315.31 o
 -10   6   6     1316.38     1328.57    102.20 o
  -8   6   6     7565.69     7366.96    239.06 o
  -6   6   6       98.54       65.17     43.35 o
  -4   6   6        0.36        2.99     37.47 o
  -2   6   6     3560.94     4077.49    114.44 o
   0   6   6     1488.67     1343.06     90.33 o
   2   6   6      541.59      678.33     66.48 o
   4   6   6     4198.25     4352.43    182.29 o
   6   6   6     2039.23     2083.86    135.75 o
   8   6   6      116.19       63.88    106.72 o
  10   6   6     8192.13     7775.53    260.33 o
  12   6   6      165.55      154.24    110.50 o
  14   6   6     3446.65     3214.00    260.03 o
 -19   7   6     5727.22     5497.85    283.55 o
 -17   7   6     2166.53     2077.73    182.25 o
 -15   7   6     5608.75     5163.42    237.28 o
 -13   7   6     2310.81     2567.03    154.14 o
 -11   7   6     7848.95     7967.17    220.41 o
  -9   7   6     2308.10     2318.30    124.68 o
  -7   7   6    13728.69    12487.96    256.27 o
  -5   7   6     5269.37     5711.46    161.44 o
  -3   7   6    17752.59    17518.28    307.62 o
  -1   7   6     2024.16     2014.39    134.08 o
   1   7   6     2975.91     3266.15    111.84 o
   3   7   6     9705.02    10876.33    567.59 o
   5   7   6     1094.05     1058.50    155.64 o
   7   7   6     1943.16     1952.64    153.84 o
   9   7   6     8529.79     7811.11    253.71 o
  11   7   6     1212.72     1984.76    210.12 o
  13   7   6    10564.02    10729.29    342.23 o
  15   7   6     1858.79     1804.07    225.87 o
 -20   8   6     5777.87     5540.29    291.81 o
 -18   8   6     5745.77     5478.79    264.72 o
 -16   8   6    10513.52    10876.35    332.56 o
 -14   8   6    15416.62    14805.71    334.08 o
 -12   8   6    50182.09    49839.44    732.77 o
 -10   8   6      815.92      852.45    101.04 o
  -8   8   6    82275.45    81844.72   1159.06 o
  -6   8   6    32184.98    31801.96    466.60 o
  -4   8   6    19577.32    19969.48    317.76 o
  -2   8   6    34150.49    32952.18    461.87 o
   0   8   6    21507.40    23208.89    444.20 o
   2   8   6    56563.38    57495.18    749.67 o
   4   8   6    19613.69    19401.51    371.04 o
   6   8   6        1.42        2.25     96.25 o
   8   8   6    29055.43    28434.06    586.65 o
  10   8   6    17514.47    16806.60    399.88 o
  12   8   6     9068.54     8718.05    330.86 o
  14   8   6    23038.19    23330.83    545.64 o
 -19   9   6     2923.09     2801.36    224.98 o
 -17   9   6     7067.52     6762.03    277.26 o
 -15   9   6      934.93     1044.04    134.32 o
 -13   9   6    33887.45    33163.99    610.35 o
 -11   9   6     1747.90     1778.72    126.30 o
  -9   9   6    15047.44    14929.25    295.37 o
  -7   9   6    33355.33    32474.36    486.10 o
  -5   9   6     2065.80     2013.88    100.50 o
  -3   9   6    23496.58    23079.70    352.45 o
  -1   9   6    57882.82    59521.72    766.49 o
   1   9   6     8555.66     9469.30    397.54 o
   3   9   6    64876.01    64299.84    933.09 o
   5   9   6      668.22      672.51     94.71 o
   7   9   6     2268.53     2234.71    152.75 o
   9   9   6    19208.24    18666.60    460.99 o
  11   9   6     1606.55     1432.79    157.39 o
  13   9   6    11836.62    11833.39    415.72 o
  15   9   6     4876.36     5703.98    621.63 o
 -18  10   6     6041.07     6184.84    282.21 o
 -16  10   6       66.04      253.37    110.38 o
 -14  10   6    10099.91    10513.59    281.49 o
 -12  10   6      520.57      577.84     93.77 o
 -10  10   6     2111.55     2035.37    128.90 o
  -8  10   6       76.50      149.08     68.30 o
  -6  10   6     6328.84     6559.81    171.30 o
  -4  10   6       14.63       31.54     56.05 o
  -2  10   6    11088.51    11218.60    391.88 o
   0  10   6     2805.53     3384.89    267.59 o
   2  10   6     5903.54     5599.24    220.85 o
   4  10   6     6823.98     7506.46    263.40 o
   6  10   6     3940.84     3818.52    203.68 o
   8  10   6     2402.80     2203.34    219.24 o
  10  10   6       41.40      173.48    144.20 o
  12  10   6      303.75      157.52    138.15 o
  14  10   6      774.31      643.05    175.75 o
 -19  11   6     1839.58     2028.96    209.92 o
 -17  11   6     2150.37     2151.49    212.46 o
 -15  11   6     7029.61     7250.27    274.69 o
 -13  11   6     2983.53     2999.17    187.80 o
 -11  11   6     9817.60     9795.79    251.30 o
  -9  11   6     3227.56     3454.45    151.42 o
  -7  11   6     1369.95     1420.04    119.32 o
  -5  11   6      797.76      811.07     92.84 o
  -3  11   6     5241.80     6460.12    526.17 o
  -1  11   6     1333.04     1870.07    196.66 o
   1  11   6      663.66      829.04     93.05 o
   3  11   6     9493.44     9843.36    297.72 o
   5  11   6       78.66      201.26     96.91 o
   7  11   6      525.79      427.72    116.95 o
   9  11   6     2927.10     2719.13    212.08 o
  11  11   6     1161.39      857.50    169.73 o
  13  11   6    12485.65    12400.00    437.75 o
 -18  12   6    16318.36    15417.47    575.41 o
 -16  12   6     7872.68     8247.61    302.44 o
 -14  12   6    14806.36    14517.56    439.36 o
 -12  12   6    26738.30    25680.50    514.99 o
 -10  12   6      399.11      393.69     91.90 o
  -8  12   6    35730.37    35384.20    608.40 o
  -6  12   6    17750.95    17468.61    365.39 o
  -4  12   6     1114.36     1063.89    105.20 o
  -2  12   6    42196.47    43300.28    794.46 o
   0  12   6    15171.04    14901.21    666.87 o
   2  12   6    45606.52    44401.21    807.94 o
   4  12   6    19301.94    19516.82    464.65 o
   6  12   6      777.42      926.34    134.99 o
   8  12   6    21708.04    21301.27    528.92 o
  10  12   6     8096.51     7577.35    321.96 o
  12  12   6     1398.71     1477.46    204.02 o
 -17  13   6    16218.90    16985.79    523.12 o
 -15  13   6     1958.11     2076.02    211.51 o
 -13  13   6    24151.79    23858.15    591.48 o
 -11  13   6     1036.68     1061.13    125.11 o
  -9  13   6      665.95      764.54    107.84 o
  -7  13   6    24461.63    24231.90    466.98 o
  -5  13   6     9636.34     9333.40    257.62 o
  -3  13   6    27370.35    28043.84    501.81 o
  -1  13   6    18204.02    17924.71    367.32 o
   1  13   6     5826.93     5603.73    230.14 o
   3  13   6    32800.65    31651.75    643.84 o
   5  13   6     6727.08     6711.25    272.61 o
   7  13   6     8573.32     8369.78    326.59 o
   9  13   6    16676.33    17509.25    729.63 o
  11  13   6      147.55      459.94    164.06 o
  13  13   6     3183.42     3243.17    270.40 o
 -16  14   6      555.69      334.81    149.29 o
 -14  14   6      445.55      425.65    158.57 o
 -12  14   6     1678.88     1965.11    187.05 o
 -10  14   6     4906.26     4819.69    210.03 o
  -8  14   6     2058.38     2194.53    155.20 o
  -6  14   6     5708.47     5264.32    198.46 o
  -4  14   6     3330.80     3341.12    206.94 o
  -2  14   6      991.29      832.69    103.29 o
   0  14   6      449.99      434.87    101.45 o
   2  14   6       23.88     -102.48     77.77 o
   4  14   6     3509.73     3664.68    324.12 o
   6  14   6      698.82      606.99    132.28 o
   8  14   6    11156.50    11002.17    376.93 o
  10  14   6      389.84      458.97    167.75 o
  12  14   6     1370.02     1098.65    217.94 o
 -15  15   6     3749.59     3672.87    347.28 o
 -13  15   6     5031.85     5039.38    278.29 o
 -11  15   6      247.27      234.02    111.99 o
  -9  15   6     2960.52     3082.67    188.20 o
  -7  15   6      864.51      749.77    111.44 o
  -5  15   6     6492.89     6266.97    218.79 o
  -3  15   6     4821.55     4873.05    244.33 o
  -1  15   6    13590.42    13653.02    323.85 o
   1  15   6     1970.98     2222.58    222.99 o
   3  15   6    11693.62    11110.22    349.96 o
   5  15   6      158.07       49.51    102.97 o
   7  15   6     2018.67     1931.49    192.72 o
   9  15   6       36.51      -47.49    113.73 o
  11  15   6     1755.39     1754.31    212.48 o
 -16  16   6      283.09      247.28    160.94 o
 -14  16   6    19090.81    18925.97    534.59 o
 -12  16   6    11593.25    10971.13    380.85 o
 -10  16   6      478.20      709.37    181.71 o
  -8  16   6    22484.71    21767.34    460.23 o
  -6  16   6    20139.88    21839.69   1051.86 o
  -4  16   6     1161.53     1265.75    127.23 o
  -2  16   6    53742.45    53125.85    846.54 o
   0  16   6     3273.59     2904.47    206.28 o
   2  16   6    14061.30    14938.37    414.54 o
   4  16   6    24129.18    24014.48    822.18 o
   6  16   6      281.81      157.20    116.64 o
   8  16   6    21022.17    21175.03    653.54 o
  10  16   6     1932.26     1875.41    221.64 o
 -15  17   6     1933.94     2284.35    230.74 o
 -13  17   6    14515.03    14410.42    456.89 o
 -11  17   6     5945.19     5763.73    379.85 o
  -9  17   6     4833.77     4752.06    217.58 o
  -7  17   6    28588.70    28616.49    555.40 o
  -5  17   6     4136.22     4116.23    245.24 o
  -3  17   6    28722.97    28847.37    547.05 o
  -1  17   6     5094.88     5302.12    247.17 o
   1  17   6     2286.51     2071.36    183.82 o
   3  17   6    11959.96    11290.47    393.47 o
   5  17   6    13042.48    13085.50    414.82 o
   7  17   6     9737.22     9640.04    367.65 o
   9  17   6    14102.89    13407.70    450.96 o
 -14  18   6        9.91      -46.27    152.26 o
 -12  18   6     7447.89     7454.10    328.71 o
 -10  18   6     1236.35     1473.03    199.00 o
  -8  18   6     8458.76     8244.92    295.74 o
  -6  18   6      467.32      504.41    110.34 o
  -4  18   6      369.41      251.89    119.02 o
  -2  18   6     3444.98     3374.36    224.33 o
   0  18   6        9.91     -102.93     88.03 o
   2  18   6      326.12      234.79    115.00 o
   4  18   6     3159.16     3979.96    271.07 o
   6  18   6      126.56      325.64    133.22 o
   8  18   6     2886.05     2808.04    248.31 o
 -13  19   6      424.06      516.29    189.96 o
 -11  19   6      175.97      226.45    159.04 o
  -9  19   6        6.69     -139.93    153.34 o
  -7  19   6     1574.78     1572.49    177.90 o
  -5  19   6      551.05      570.12    114.63 o
  -3  19   6     4168.85     4021.91    243.66 o
  -1  19   6       33.42     -141.13     94.09 o
   1  19   6     1394.60     1243.69    164.22 o
   3  19   6       11.44      132.55    135.16 o
   5  19   6     2210.40     2063.91    241.09 o
   7  19   6      387.83      265.45    142.45 o
 -12  20   6    12170.71    12874.73    536.10 o
 -10  20   6      714.79      688.61    180.21 o
  -8  20   6    24026.06    23875.23    888.38 o
  -6  20   6    15798.30    14798.96    443.48 o
  -4  20   6    15014.53    15571.57    533.52 o
  -2  20   6     9093.54     9320.10    408.84 o
   0  20   6      119.98      188.66    188.26 o
   2  20   6      680.18      767.84    183.66 o
   4  20   6    16067.31    16119.94    582.52 o
   6  20   6      952.37      910.07    210.23 o
  -9  21   6     6124.74     6294.45    368.84 o
  -7  21   6    21464.39    21650.16    673.69 o
  -5  21   6       19.74     -178.46    121.93 o
  -3  21   6     7237.39     7229.20    374.42 o
  -1  21   6     3837.19     3949.42    318.48 o
   1  21   6      778.21      772.28    187.52 o
   3  21   6    10170.16    10129.39    462.79 o
   5  21   6     3453.72     3554.58    336.61 o
  -8  22   6     2028.16     2217.66    261.13 o
  -6  22   6      620.25      546.35    216.71 o
  -4  22   6       26.39       60.46    141.02 o
  -2  22   6     3814.94     4039.97    349.16 o
   0  22   6     1955.50     2174.83    259.50 o
   2  22   6     4710.95     5050.15    379.87 o
  -5  23   6       10.98      -30.19    217.98 o
  -3  23   6      363.31      347.65    170.70 o
  -1  23   6      907.78      856.33    208.23 o
 -21   1   7     4430.69     4416.54    275.42 o
 -19   1   7     6839.32     7078.24    267.54 o
 -17   1   7    15453.71    15489.16    364.73 o
 -15   1   7    16798.55    17003.96    396.50 o
 -13   1   7    23355.75    22383.87    448.09 o
 -11   1   7     6961.36     6945.49    192.40 o
  -9   1   7     7577.96     7457.09    219.90 o
  -7   1   7    12262.25    12317.17    223.14 o
  -5   1   7    92672.19    92781.04   1408.33 o
  -3   1   7    19208.55    20058.18    599.43 o
  -1   1   7    83800.57    84799.10   1029.39 o
   1   1   7    15388.67    16449.31    551.75 o
   3   1   7     8474.53     9315.53    404.95 o
   5   1   7     4058.51     4432.98    323.93 o
   7   1   7    21720.66    21245.69    362.37 o
   9   1   7      258.10      128.11     84.85 o
  11   1   7    21227.09    21145.99    533.65 o
  13   1   7      806.54      698.06    166.77 o
  15   1   7     3735.95     3788.84    294.45 o
 -20   2   7    20138.86    20414.36    506.46 o
 -18   2   7       37.99       31.34    105.05 o
 -16   2   7    60647.66    60137.57    971.37 o
 -14   2   7     7295.38     7496.60    224.70 o
 -12   2   7    10212.25     9879.37    265.86 o
 -10   2   7    29159.33    29200.68    457.54 o
  -8   2   7    17922.92    17664.34    301.46 o
  -6   2   7    30663.54    30319.00    428.57 o
  -4   2   7   118452.84   120252.77   1766.42 o
  -2   2   7    14889.61    16364.07    872.20 o
   0   2   7    95681.84    93972.88   1248.09 o
   2   2   7     1293.88     1158.11    110.40 o
   4   2   7    21843.43    22126.02    383.51 o
   6   2   7    25468.55    25248.66    401.30 o
   8   2   7     2612.65     2446.95    151.98 o
  10   2   7    27942.90    26205.66    593.28 o
  12   2   7    13030.63    12857.38    414.92 o
  14   2   7     3520.66     3236.52    266.61 o
 -21   3   7    11805.91    12301.45    448.83 o
 -19   3   7     1398.42     1238.04    163.61 o
 -17   3   7     2889.80     2563.28    188.24 o
 -15   3   7    10277.22    10313.95    274.69 o
 -13   3   7     1457.32     1558.53    124.12 o
 -11   3   7    44932.53    43669.42    698.43 o
  -9   3   7    13539.71    12750.90    281.23 o
  -7   3   7    10092.14     9159.25    190.54 o
  -5   3   7    42507.23    42749.36    653.89 o
  -3   3   7     5674.79     5391.83    283.05 o
  -1   3   7    17417.86    18397.75    502.96 o
   1   3   7    34054.58    33588.95    465.77 o
   3   3   7     3038.03     3022.71    129.87 o
   5   3   7    39501.84    39426.52    557.20 o
   7   3   7    12977.01    12459.31    297.60 o
   9   3   7     1747.53     1911.53    193.13 o
  11   3   7     9883.00     9694.45    351.77 o
  13   3   7     2210.27     2002.47    213.43 o
  15   3   7     5082.88     5033.14    328.73 o
 -20   4   7      120.95     -171.75    131.73 o
 -18   4   7       32.22      -42.51    104.64 o
 -16   4   7     2846.21     2812.33    174.52 o
 -14   4   7     7191.96     7555.48    230.25 o
 -12   4   7     1648.28     1670.77    195.09 o
 -10   4   7    13906.97    14311.83    424.33 o
  -8   4   7     3258.57     3664.83    240.78 o
  -6   4   7      738.27      666.98     67.30 o
  -4   4   7     8967.94     9040.23    171.45 o
  -2   4   7     1804.75     1911.85     81.14 o
   0   4   7      663.75      434.39     62.56 o
   2   4   7     8952.29     8421.57    197.33 o
   4   4   7       15.77       66.83     46.00 o
   6   4   7     5768.71     5243.93    228.21 o
   8   4   7     1543.62     1477.43    129.39 o
  10   4   7       97.29     -123.86     82.57 o
  12   4   7       19.26     -103.96    121.66 o
  14   4   7      162.83      100.79    168.50 o
 -19   5   7     1131.76      956.25    156.57 o
 -17   5   7     4615.56     4701.08    222.05 o
 -15   5   7    18918.91    18785.78    390.26 o
 -13   5   7    14455.33    14446.74    315.28 o
 -11   5   7    15632.79    15566.72    389.92 o
  -9   5   7    11446.86    12038.99    250.72 o
  -7   5   7       10.90       19.51     47.34 o
  -5   5   7    26156.92    25764.89    540.52 o
  -3   5   7     4125.09     4349.75    141.52 o
  -1   5   7    17376.86    18398.02    292.22 o
   1   5   7    11197.98    11919.51    222.46 o
   3   5   7     5634.24     5846.43    228.08 o
   5   5   7     6736.96     6530.66    204.41 o
   7   5   7    20006.44    19642.83    402.48 o
   9   5   7     2893.85     3265.52    186.43 o
  11   5   7    13273.73    13200.55    354.81 o
  13   5   7        0.62      129.17    142.93 o
  15   5   7     1665.01     1872.11    233.43 o
 -20   6   7     5521.52     5037.66    280.71 o
 -18   6   7      137.92      -39.99    106.12 o
 -16   6   7    13788.36    14384.51    440.75 o
 -14   6   7    34874.41    34655.98    573.60 o
 -12   6   7     4466.63     4346.30    174.58 o
 -10   6   7   121362.67   119588.43   1633.55 o
  -8   6   7     1508.58     1283.75    119.43 o
  -6   6   7    43711.31    42986.26    590.05 o
  -4   6   7     4624.64     4659.60    197.71 o
  -2   6   7       17.39       52.58     57.31 o
   0   6   7    16399.98    14989.24    259.62 o
   2   6   7    37771.40    38041.88    624.74 o
   4   6   7    32602.83    33493.62    617.20 o
   6   6   7    46338.60    47404.02   1178.84 o
   8   6   7     5454.43     5426.55    338.89 o
  10   6   7    23984.47    23614.97    492.83 o
  12   6   7     4477.84     4258.09    236.00 o
  14   6   7     4351.28     3872.69    289.87 o
 -19   7   7       59.85      149.58    135.81 o
 -17   7   7      161.99       75.85     94.70 o
 -15   7   7     7561.59     7505.40    243.53 o
 -13   7   7    15988.04    16058.22    341.58 o
 -11   7   7    66189.69    65051.98    985.92 o
  -9   7   7    17649.03    17451.67    355.26 o
  -7   7   7    48874.73    49445.77    674.97 o
  -5   7   7    10654.16    10427.16    209.80 o
  -3   7   7      763.45      650.99     90.24 o
  -1   7   7       30.70       41.50     41.71 o
   1   7   7    36568.02    36135.17    510.25 o
   3   7   7     6027.30     6139.37    228.56 o
   5   7   7    65966.83    64749.73   1067.52 o
   7   7   7     1606.50     1778.30    141.81 o
   9   7   7    14444.33    14158.87    355.26 o
  11   7   7     3776.60     3876.64    219.02 o
  13   7   7     1491.06     1495.33    205.79 o
 -20   8   7      892.65      672.12    175.99 o
 -18   8   7       32.41     -160.69    107.13 o
 -16   8   7      876.58      844.95    122.42 o
 -14   8   7      195.94      193.93     85.95 o
 -12   8   7      680.12      620.53     95.06 o
 -10   8   7     2902.29     3078.13    376.53 o
  -8   8   7      140.07      153.93     59.86 o
  -6   8   7       93.10       58.33     37.65 o
  -4   8   7      236.02      242.56     56.45 o
  -2   8   7      473.90      352.47     51.32 o
   0   8   7     1150.14     1224.78     83.32 o
   2   8   7       90.94      129.91     54.96 o
   4   8   7     2409.12     2522.12    141.97 o
   6   8   7        2.55      -15.85     82.88 o
   8   8   7     1138.78     1420.14    139.45 o
  10   8   7      473.49      487.74    118.44 o
  12   8   7      332.05     -140.31    113.35 o
  14   8   7      625.46      426.86    196.78 o
 -19   9   7       98.23       55.06    134.33 o
 -17   9   7      201.36      139.11    108.91 o
 -15   9   7     6219.63     6132.94    225.28 o
 -13   9   7       64.02      116.91     85.74 o
 -11   9   7    14464.96    14516.52    343.03 o
  -9   9   7    23577.94    23274.94    399.12 o
  -7   9   7    15415.87    15230.20    287.35 o
  -5   9   7     3118.58     3036.72    118.26 o
  -3   9   7       53.02       68.89     49.17 o
  -1   9   7       87.21       10.14     46.55 o
   1   9   7    27327.83    27714.50    421.31 o
   3   9   7      430.99      461.95     84.59 o
   5   9   7    12179.35    12147.11    490.08 o
   7   9   7    14132.81    13214.22    362.33 o
   9   9   7     1867.78     2007.08    261.45 o
  11   9   7     2207.55     2010.09    205.35 o
  13   9   7     2752.33     2518.01    240.41 o
 -18  10   7      943.13     1064.90    179.43 o
 -16  10   7     7481.14     7641.64    286.38 o
 -14  10   7    22672.46    23985.44    455.48 o
 -12  10   7     1700.92     1654.93    142.97 o
 -10  10   7    47287.99    47492.52    770.49 o
  -8  10   7     1602.20     1589.26    110.72 o
  -6  10   7    26288.29    25889.82    466.33 o
  -4  10   7    17887.61    18199.19    753.32 o
  -2  10   7     1196.38     1207.06    105.38 o
   0  10   7    36709.91    36018.57    586.31 o
   2  10   7    15441.95    15753.19    524.69 o
   4  10   7    16598.42    16067.53    405.47 o
   6  10   7    24465.88    23697.11    537.96 o
   8  10   7      952.06      964.13    169.77 o
  10  10   7     7899.38     8571.21    335.30 o
  12  10   7     6359.89     6196.34    310.03 o
 -17  11   7     7367.48     7333.81    382.72 o
 -15  11   7     9964.81    10240.80    323.48 o
 -13  11   7      335.93      628.41    113.95 o
 -11  11   7     1007.35     1129.71    124.67 o
  -9  11   7    20293.09    20240.96    416.15 o
  -7  11   7     3695.21     3611.37    171.41 o
  -5  11   7    50907.38    49237.18    765.08 o
  -3  11   7     6094.40     5847.66    191.99 o
  -1  11   7    21566.20    21439.10    407.10 o
   1  11   7    39539.52    39835.93    736.81 o
   3  11   7     5691.68     6593.93    592.90 o
   5  11   7     6890.31     6444.03    258.98 o
   7  11   7     5442.54     5880.41    263.90 o
   9  11   7     1622.72     1336.48    198.92 o
  11  11   7    10685.75    11638.01    629.08 o
  13  11   7     2829.40     2861.23    252.81 o
 -18  12   7      839.78      703.77    241.54 o
 -16  12   7    11308.89    11482.20    409.66 o
 -14  12   7      496.95      434.77    130.18 o
 -12  12   7     2202.18     2182.53    166.83 o
 -10  12   7    10389.77    10136.26    290.01 o
  -8  12   7    21015.21    21223.70    430.84 o
  -6  12   7      541.51      422.79    110.57 o
  -4  12   7    17139.69    16854.68    356.88 o
  -2  12   7     3572.78     3972.82    171.87 o
   0  12   7    18577.17    19053.31    383.15 o
   2  12   7    11522.08    11205.60    329.01 o
   4  12   7      137.06       76.07     87.18 o
   6  12   7       47.72     -135.45     90.30 o
   8  12   7     4949.30     5344.44    274.70 o
  10  12   7     7014.81     7216.46    362.52 o
  12  12   7      892.03      489.96    169.21 o
 -17  13   7      719.30      723.38    201.76 o
 -15  13   7      694.62      810.52    162.41 o
 -13  13   7     2530.67     2591.33    184.98 o
 -11  13   7    12225.90    12727.07    409.85 o
  -9  13   7     5624.49     5728.22    220.58 o
  -7  13   7     3941.14     4536.87    287.88 o
  -5  13   7      893.57     1101.73    140.82 o
  -3  13   7     1474.67     1547.86    124.68 o
  -1  13   7       32.95      146.25     73.42 o
   1  13   7     6837.42     6253.98    248.44 o
   3  13   7      110.24       29.40     90.91 o
   5  13   7    13947.98    13815.32    397.83 o
   7  13   7      407.53      365.24    122.84 o
   9  13   7      524.44      580.65    148.65 o
  11  13   7      133.51        9.44    140.52 o
 -16  14   7    18222.87    18121.58    621.51 o
 -14  14   7     4126.62     4022.65    266.24 o
 -12  14   7     1192.23     1219.27    137.23 o
 -10  14   7    14728.26    15059.67    371.73 o
  -8  14   7     3138.64     3261.23    186.98 o
  -6  14   7     6488.84     6718.49    229.38 o
  -4  14   7    39625.77    38923.70    658.59 o
  -2  14   7     6286.40     5746.65    206.77 o
   0  14   7    28758.93    27634.35    585.43 o
   2  14   7     4597.39     5033.74    765.16 o
   4  14   7     9041.97     9764.48    331.43 o
   6  14   7     6694.80     6513.58    317.94 o
   8  14   7        1.62       38.61    117.19 o
  10  14   7     5542.56     5438.09    320.77 o
 -15  15   7    21358.37    21723.00    683.45 o
 -13  15   7      300.14      287.43    171.71 o
 -11  15   7     6561.45     7280.96    334.10 o
  -9  15   7     5404.48     5067.43    389.45 o
  -7  15   7     1461.86     1570.48    140.86 o
  -5  15   7    38947.31    39151.31    673.73 o
  -3  15   7     5451.40     5437.70    208.81 o
  -1  15   7    25019.16    24843.36    875.07 o
   1  15   7    15045.01    14779.44    405.19 o
   3  15   7       37.23       97.74    101.35 o
   5  15   7     7691.86     7688.08    310.35 o
   7  15   7    11209.77    12298.10    407.85 o
   9  15   7     4066.34     4112.46    286.30 o
  11  15   7    14961.17    14160.77    550.23 o
 -14  16   7     4202.48     3791.07    309.92 o
 -12  16   7     2391.56     2308.19    238.83 o
 -10  16   7     3637.43     3698.83    213.82 o
  -8  16   7       12.42       12.97     83.85 o
  -6  16   7     3627.01     3534.47    216.86 o
  -4  16   7     1190.32     1348.35    131.13 o
  -2  16   7      121.16      135.96     97.10 o
   0  16   7     1088.97      941.43    136.38 o
   2  16   7     2711.68     2635.94    203.01 o
   4  16   7      328.12      185.32    117.47 o
   6  16   7     7568.68     7441.15    317.47 o
   8  16   7      242.20       -5.53    122.36 o
  10  16   7     6244.16     6284.23    384.96 o
 -15  17   7      422.96      541.78    183.45 o
 -13  17   7     1717.83     1553.44    224.10 o
 -11  17   7      513.35      575.52    159.25 o
  -9  17   7     1106.48     1216.07    138.63 o
  -7  17   7     1933.12     2062.06    159.54 o
  -5  17   7     7728.33     7601.23    258.16 o
  -3  17   7      774.34      814.02    131.63 o
  -1  17   7     4295.91     5006.84    329.13 o
   1  17   7       63.76        3.19    100.94 o
   3  17   7     3063.18     2878.62    223.77 o
   5  17   7        6.89      353.80    298.37 o
   7  17   7      435.86      338.95    141.47 o
   9  17   7       32.22      -39.65    132.66 o
 -14  18   7     2354.96     2420.31    278.13 o
 -12  18   7     5249.22     4845.72    330.56 o
 -10  18   7     2182.23     1937.36    194.27 o
  -8  18   7     3319.08     3430.76    210.39 o
  -6  18   7     5339.02     5403.95    229.45 o
  -4  18   7    25933.57    25455.25    520.28 o
  -2  18   7     8284.15     8366.06    315.64 o
   0  18   7    15335.08    15329.25    435.72 o
   2  18   7       24.53      130.29    109.40 o
   4  18   7      522.91      584.57    145.48 o
   6  18   7     6832.70     7489.86    336.98 o
   8  18   7      258.51      104.02    144.28 o
 -11  19   7    13544.06    12937.00    494.18 o
  -9  19   7     6011.41     6396.26    295.59 o
  -7  19   7     6414.33     6778.48    261.78 o
  -5  19   7    16660.46    16618.44    411.10 o
  -3  19   7      554.89      584.07    132.56 o
  -1  19   7     8576.59     8282.65    323.29 o
   1  19   7    12506.05    12785.26    405.87 o
   3  19   7      163.28      756.65    526.34 o
   5  19   7    13227.12    13440.33    445.82 o
   7  19   7     5103.92     5096.83    403.17 o
 -10  20   7     8958.24     9764.17    767.25 o
  -8  20   7      214.89      118.40    143.36 o
  -6  20   7     3458.26     3557.95    251.78 o
  -4  20   7      953.10      918.54    177.77 o
  -2  20   7       77.44       58.77    110.08 o
   0  20   7     1727.83     2058.60    204.20 o
   2  20   7     2081.85     1950.90    250.39 o
   4  20   7     3471.54     3208.96    255.10 o
   6  20   7     5486.45     5734.72    352.53 o
  -9  21   7       31.62      -80.16    172.12 o
  -7  21   7       59.77      224.34    126.43 o
  -5  21   7     1312.27     1091.44    200.37 o
  -3  21   7       83.35     -157.68    125.59 o
  -1  21   7      166.42       79.41    184.04 o
   1  21   7        1.65     -100.50    141.75 o
   3  21   7      707.71      632.14    201.31 o
  -6  22   7     9221.04     8926.89    518.02 o
  -4  22   7     2032.53     1724.53    239.20 o
  -2  22   7      130.91        7.88    160.68 o
   0  22   7     6736.06     6981.63    393.78 o
 -20   0   8    11181.66    11429.17    834.32 o
 -18   0   8    21400.86    20403.16   1098.98 o
 -16   0   8      406.31      328.25    143.84 o
 -14   0   8    32228.93    30942.88    739.49 o
 -12   0   8    18126.05    17547.32    480.86 o
 -10   0   8     9365.32     9157.69    303.20 o
  -8   0   8    38934.54    38523.70    767.45 o
  -6   0   8    50586.08    55238.62   4603.90 o
  -4   0   8    78023.20    75756.42   1680.89 o
  -2   0   8   209397.08   207599.58   4198.48 o
   0   0   8    27468.27    26983.10    554.98 o
   2   0   8    34979.13    33935.34    685.38 o
   4   0   8     7391.82     6733.99    450.26 o
   6   0   8     2324.87     2198.25    172.13 o
   8   0   8    28394.52    27898.10    839.45 o
  10   0   8    12857.90    12559.47    549.32 o
  12   0   8    22758.76    22749.13    830.51 o
  14   0   8    16726.94    15708.60    717.33 o
 -19   1   8     6012.13     6312.81    436.83 o
 -17   1   8     7419.35     7300.35    267.80 o
 -15   1   8     4238.86     4009.15    187.93 o
 -13   1   8    11865.10    12142.43    280.10 o
 -11   1   8       55.63       98.31     61.59 o
  -9   1   8    12805.19    12125.17    242.38 o
  -7   1   8    20590.03    18807.65    298.65 o
  -5   1   8     1080.95     1036.22    224.46 o
  -3   1   8    60624.12    62980.02   1006.98 o
  -1   1   8    10483.76    10524.46    207.02 o
   1   1   8    13794.34    13089.05    236.64 o
   3   1   8    20179.38    18893.71    377.43 o
   5   1   8     1052.62     1074.42     99.31 o
   7   1   8     5991.10     6320.81    211.98 o
   9   1   8    10907.67    10706.32    346.58 o
  11   1   8       11.43      183.10    125.35 o
  13   1   8    14245.48    13559.84    453.81 o
 -20   2   8      198.87      326.29    162.95 o
 -18   2   8        2.59      120.78    118.20 o
 -16   2   8       19.15      -22.16     86.58 o
 -14   2   8       65.22       35.28     70.88 o
 -12   2   8     1320.62     1379.74    110.21 o
 -10   2   8     4345.26     4442.55    160.06 o
  -8   2   8     1996.27     2076.58    121.71 o
  -6   2   8     3619.63     4489.08    185.71 o
  -4   2   8     1055.29     1090.66     74.08 o
  -2   2   8      956.08     1377.50     85.82 o
   0   2   8     5871.20     5792.16    141.63 o
   2   2   8     3657.06     3410.48    121.74 o
   4   2   8     7068.55     6665.53    189.91 o
   6   2   8     2823.72     2660.03    128.95 o
   8   2   8       27.96     -110.55     73.70 o
  10   2   8      185.14      239.99    128.54 o
  12   2   8     2368.70     2133.92    241.42 o
  14   2   8        0.23     -194.42    142.24 o
 -19   3   8     9191.36     8667.45    417.53 o
 -17   3   8     3770.63     3724.91    248.13 o
 -15   3   8       23.17       61.99    106.22 o
 -13   3   8     8793.91     8774.95    255.60 o
 -11   3   8     2672.51     2659.52    137.18 o
  -9   3   8     4620.18     4837.13    210.66 o
  -7   3   8     5490.49     4633.21    172.57 o
  -5   3   8     1277.64     1550.77    192.15 o
  -3   3   8    45416.72    42769.48    636.86 o
  -1   3   8       71.89       97.08     50.11 o
   1   3   8    12692.59    11083.22    214.89 o
   3   3   8      644.18      807.35     78.57 o
   5   3   8        4.80      -37.08     51.23 o
   7   3   8     2388.64     2405.14    156.50 o
   9   3   8    15761.95    15635.53    428.49 o
  11   3   8     3496.35     3401.51    247.38 o
  13   3   8    17134.46    16883.49    511.92 o
 -20   4   8     5191.04     4660.76    359.44 o
 -18   4   8    28068.11    27783.11    590.87 o
 -16   4   8     1522.46     1330.63    166.05 o
 -14   4   8    30578.75    29806.29    563.37 o
 -12   4   8    24337.68    24842.80    432.59 o
 -10   4   8     7428.60     7678.22    356.11 o
  -8   4   8    43428.98    42677.65    615.41 o
  -6   4   8    13502.76    12911.37    273.66 o
  -4   4   8    41524.01    41717.40    630.90 o
  -2   4   8    45593.11    47927.60   1512.34 o
   0   4   8        3.94        1.95     46.38 o
   2   4   8    34362.27    34897.17    499.70 o
   4   4   8    19059.19    18573.54    322.56 o
   6   4   8    10866.54    10856.47    278.45 o
   8   4   8    28386.46    28437.63    534.39 o
  10   4   8        3.07     -128.92     85.94 o
  12   4   8    15526.11    14785.75    457.87 o
  14   4   8     8454.51     8798.85    385.88 o
 -19   5   8     9814.47    10051.81    342.61 o
 -17   5   8     5649.05     5861.29    255.09 o
 -15   5   8     2270.33     2650.16    209.22 o
 -13   5   8    22534.52    22209.08    414.18 o
 -11   5   8     3891.71     4786.86    243.53 o
  -9   5   8    32803.39    32275.02    522.58 o
  -7   5   8     7231.22     7763.79    213.70 o
  -5   5   8     7849.85     7539.97    162.78 o
  -3   5   8     2456.07     2535.60    144.02 o
  -1   5   8    11886.95    11463.98    248.22 o
   1   5   8      378.68      397.01     71.39 o
   3   5   8    65057.44    65098.67    925.26 o
   5   5   8     1252.44     1162.34    112.92 o
   7   5   8    30653.02    30105.60    548.26 o
   9   5   8     1193.17     1296.61    140.59 o
  11   5   8     6277.00     6925.05    732.49 o
  13   5   8     2284.14     2315.89    233.69 o
 -20   6   8      471.52      283.67    172.43 o
 -18   6   8      639.73      613.11    135.38 o
 -16   6   8      328.47      196.30    103.67 o
 -14   6   8      176.89      335.87    111.30 o
 -12   6   8     7292.32     6776.62    230.49 o
 -10   6   8     2621.66     2805.01    266.31 o
  -8   6   8     2641.25     2702.02    125.06 o
  -6   6   8      339.38      165.02     52.83 o
  -4   6   8       70.51      140.92     74.04 o
  -2   6   8     4011.10     4159.41    126.44 o
   0   6   8     5193.19     5226.15    225.81 o
   2   6   8      759.59      855.43    116.84 o
   4   6   8    13714.31    13118.76    327.58 o
   6   6   8    16283.71    16294.70    360.21 o
   8   6   8       50.75     -120.41     80.27 o
  10   6   8      472.71      295.57    111.69 o
  12   6   8     1050.17     1420.04    343.42 o
  14   6   8       27.89     -190.96    155.86 o
 -19   7   8     4267.73     4066.75    283.55 o
 -17   7   8     6718.33     6988.11    278.16 o
 -15   7   8      345.32      505.99    126.40 o
 -13   7   8     6697.60     6974.84    294.61 o
 -11   7   8     1337.67     1608.84    130.13 o
  -9   7   8     9241.24     9559.79    405.14 o
  -7   7   8      615.34      637.13     74.14 o
  -5   7   8     2423.16     2641.41    112.70 o
  -3   7   8     3578.95     3638.35    123.85 o
  -1   7   8     5294.84     5271.91    176.14 o
   1   7   8     1520.99     1326.78    161.35 o
   3   7   8    18713.40    18844.58    416.84 o
   5   7   8       25.97      -61.30     74.24 o
   7   7   8    16625.62    15812.09    368.28 o
   9   7   8      388.55      298.35    107.76 o
  11   7   8     1091.48     1004.27    147.18 o
  13   7   8     3329.31     2858.23    257.75 o
 -18   8   8    15692.78    15016.48    469.74 o
 -16   8   8     1159.47     1065.44    143.76 o
 -14   8   8    25476.58    25131.78    589.93 o
 -12   8   8    15571.70    16248.59    377.99 o
 -10   8   8     2498.84     2563.55    207.33 o
  -8   8   8    84302.75    83577.53   1080.82 o
  -6   8   8       82.31       43.84     51.85 o
  -4   8   8    14337.24    14330.19    263.97 o
  -2   8   8    19696.31    19910.90    329.36 o
   0   8   8     8932.18    10004.14    757.97 o
   2   8   8    58851.77    59049.62    876.60 o
   4   8   8    15078.75    14092.58    356.52 o
   6   8   8    16510.93    16779.99    376.38 o
   8   8   8    29243.36    29273.82    564.03 o
  10   8   8     1515.29     1365.59    173.39 o
  12   8   8     3937.30     4174.87    282.24 o
 -19   9   8     7899.37     8246.19    369.46 o
 -17   9   8     4220.10     4228.98    277.46 o
 -15   9   8     6636.52     6594.63    343.35 o
 -13   9   8    11491.26    11486.14    666.07 o
 -11   9   8     5493.01     5285.03    205.31 o
  -9   9   8    10150.61     9609.87    255.07 o
  -7   9   8    28792.40    28541.79    493.54 o
  -5   9   8     5421.17     5566.78    158.23 o
  -3   9   8    15133.39    15673.36    362.57 o
  -1   9   8     3336.41     3652.43    504.45 o
   1   9   8    11080.13    11331.06    270.70 o
   3   9   8    18209.32    20919.79   1273.28 o
   5   9   8       64.34       29.67     90.25 o
   7   9   8    16789.47    16455.53    441.00 o
   9   9   8     4510.43     4675.58    255.41 o
  11   9   8     2333.41     2491.43    227.86 o
  13   9   8     9656.05    10300.96    483.46 o
 -18  10   8      398.33      339.27    154.11 o
 -16  10   8       80.42      156.57    151.23 o
 -14  10   8       31.30      -17.64    100.18 o
 -12  10   8     2136.36     2056.10    179.09 o
 -10  10   8     1328.08     1309.52    145.29 o
  -8  10   8     1683.31     1908.30    135.30 o
  -6  10   8     5353.03     4996.00    253.07 o
  -4  10   8     1427.61     1337.87    109.95 o
  -2  10   8     2015.34     2171.46    132.15 o
   0  10   8    10395.64    11167.32    273.42 o
   2  10   8      137.69      134.89    134.19 o
   4  10   8     1095.06      970.27    131.22 o
   6  10   8      108.25       45.65    112.00 o
   8  10   8     1701.52     1853.29    184.35 o
  10  10   8     3013.58     2891.56    292.67 o
  12  10   8     2183.29     3238.96    512.54 o
 -17  11   8      659.63      384.67    201.14 o
 -15  11   8      164.06      269.45    122.57 o
 -13  11   8     3476.11     3757.46    294.90 o
 -11  11   8     1953.37     1635.61    164.29 o
  -9  11   8    14101.17    14154.47    385.83 o
  -7  11   8      124.29       64.53     69.21 o
  -5  11   8     4745.61     4648.25    179.55 o
  -3  11   8     2217.81     2174.57    139.16 o
  -1  11   8     4473.20     4403.93    176.91 o
   1  11   8      157.44        6.34    136.88 o
   3  11   8    33929.59    34100.21    680.34 o
   5  11   8        1.36      136.19     94.50 o
   7  11   8    11071.05    10035.67    400.47 o
   9  11   8       69.88      -87.35    119.83 o
  11  11   8       25.30      -54.83    128.47 o
 -18  12   8     9436.65     8784.55    537.12 o
 -16  12   8        4.43      -46.22    134.11 o
 -14  12   8    19160.79    19308.55    511.78 o
 -12  12   8     7260.43     8986.73    555.13 o
 -10  12   8     2552.74     2404.20    190.29 o
  -8  12   8    68042.97    66456.88   1137.77 o
  -6  12   8     5226.83     5368.44    198.92 o
  -4  12   8    28612.74    28337.34    513.76 o
  -2  12   8    30887.08    29793.16    530.62 o
   0  12   8      883.39      756.14    119.68 o
   2  12   8    37830.01    37398.38    731.43 o
   4  12   8     9837.11    10009.58    329.69 o
   6  12   8     3021.16     3003.64    221.73 o
   8  12   8    18829.05    18465.45    576.10 o
  10  12   8     1673.37     1812.26    318.97 o
 -17  13   8     4340.15     4466.80    348.03 o
 -15  13   8     8407.81     8877.80    415.46 o
 -13  13   8    18580.65    19055.75    818.01 o
 -11  13   8       31.25      105.86     98.10 o
  -9  13   8     8283.22     8207.18    304.66 o
  -7  13   8    23701.28    23051.15    522.24 o
  -5  13   8      467.63      525.87    102.20 o
  -3  13   8    59414.00    57971.16    896.16 o
  -1  13   8     5127.90     5061.42    222.43 o
   1  13   8    26293.34    25411.17    559.73 o
   3  13   8     6296.78     6270.86    265.64 o
   5  13   8     1657.54     1811.76    177.43 o
   7  13   8     3542.96     3509.84    246.59 o
   9  13   8    15830.69    16135.31    553.46 o
  11  13   8      124.01     -133.95    136.78 o
 -16  14   8      671.03     1449.59    595.77 o
 -14  14   8     9287.67     9205.05    607.23 o
 -12  14   8     1155.24     1265.40    165.49 o
 -10  14   8     1605.78     1682.31    169.92 o
  -8  14   8      779.31      762.98    128.98 o
  -6  14   8     1786.30     1972.92    173.48 o
  -4  14   8      120.36      160.89     80.02 o
  -2  14   8    13472.54    12377.46    353.86 o
   0  14   8      568.65      863.14    123.95 o
   2  14   8     6589.43     6788.85    275.68 o
   4  14   8      920.76      908.72    146.31 o
   6  14   8      342.40      231.53    119.35 o
   8  14   8     3517.34     3411.55    253.99 o
  10  14   8     1955.96     1770.23    276.66 o
 -15  15   8       66.40        6.36    176.68 o
 -13  15   8      111.09      482.27    206.07 o
 -11  15   8     3400.51     3615.28    351.17 o
  -9  15   8       12.79       41.72     96.18 o
  -7  15   8     2033.78     1893.33    173.89 o
  -5  15   8       34.32      337.25    144.15 o
  -3  15   8    10489.66    10083.50    287.12 o
  -1  15   8     4489.56     4567.16    229.80 o
   1  15   8     1520.57     1535.17    196.05 o
   3  15   8       89.73       82.69    106.40 o
   5  15   8       59.74       86.76    110.76 o
   7  15   8      137.58       52.76    120.92 o
   9  15   8     2046.81     1979.04    219.90 o
 -14  16   8    12042.26    12028.34    488.96 o
 -12  16   8     8842.72     8752.71    567.90 o
 -10  16   8     2850.40     2956.52    223.45 o
  -8  16   8    19701.92    19284.74    492.97 o
  -6  16   8    15544.96    14434.94    405.44 o
  -4  16   8    15777.31    15117.32    415.67 o
  -2  16   8    20858.95    20300.79    497.87 o
   0  16   8     3191.31     3707.08    235.07 o
   2  16   8     9382.59     9723.85    737.39 o
   4  16   8     1423.70     1380.28    172.38 o
   6  16   8      878.79     1206.85    248.74 o
   8  16   8    12578.19    13750.86    459.66 o
 -13  17   8    25015.26    24456.65    726.03 o
 -11  17   8       95.33       21.97    121.62 o
  -9  17   8     9265.45     8966.61    332.48 o
  -7  17   8     7113.64     6864.16    287.66 o
  -5  17   8     1559.42     1505.35    165.61 o
  -3  17   8    22874.20    22905.60    634.62 o
  -1  17   8     1692.62     1592.77    170.42 o
   1  17   8     7638.29     7890.99    312.51 o
   3  17   8     8084.68     8803.22    761.00 o
   5  17   8      196.38       -6.61    118.17 o
   7  17   8     9737.75    10222.93    398.27 o
 -12  18   8     5956.18     5925.84    452.59 o
 -10  18   8      348.10      310.57    124.92 o
  -8  18   8     2788.62     2893.01    220.34 o
  -6  18   8       27.44        5.21    100.06 o
  -4  18   8      673.02      473.81    149.26 o
  -2  18   8      485.46      327.78    144.55 o
   0  18   8     1351.64     1363.62    167.85 o
   2  18   8     4130.28     4051.94    267.31 o
   4  18   8     5771.63     5426.91    297.23 o
   6  18   8     2548.17     2487.12    236.25 o
 -11  19   8      843.12      907.91    186.49 o
  -9  19   8      382.56      145.53    121.71 o
  -7  19   8       64.73       52.51    117.72 o
  -5  19   8     1411.44     1163.82    191.02 o
  -3  19   8     3589.93     3564.67    359.17 o
  -1  19   8       60.06      -47.40    121.75 o
   1  19   8     5326.66     5005.96    317.42 o
   3  19   8        3.32     -205.47    136.98 o
   5  19   8        9.40      333.79    148.12 o
 -10  20   8     9645.17     9941.25    563.56 o
  -8  20   8     7909.53     7400.52    321.66 o
  -6  20   8     1637.14     1553.84    248.33 o
  -4  20   8      393.40      101.47    176.05 o
  -2  20   8    16474.95    15989.19    647.48 o
   0  20   8      115.91       16.53    137.44 o
   2  20   8    13528.85    13087.32    499.25 o
   4  20   8     4755.07     4733.84    361.01 o
  -7  21   8     6920.80     6724.74    582.54 o
  -5  21   8      658.21      723.70    232.91 o
  -3  21   8     3275.34     3378.51    375.46 o
  -1  21   8     4736.83     4824.41    614.02 o
   1  21   8     2746.04     2424.09    370.75 o
  -4  22   8     2237.17     2066.80    317.24 o
 -19   1   9      167.84      186.97    123.31 o
 -17   1   9     2673.59     2982.05    231.53 o
 -15   1   9    13562.25    13578.26    411.55 o
 -13   1   9     1602.43     1692.15    166.53 o
 -11   1   9    30390.32    30358.84    628.18 o
  -9   1   9     3396.59     3084.66    183.09 o
  -7   1   9    13662.00    13472.43    347.04 o
  -5   1   9    22310.70    22092.04    466.16 o
  -3   1   9       13.01      -28.04     74.89 o
  -1   1   9    22233.85    22753.22    393.74 o
   1   1   9     2541.75     2175.00    155.65 o
   3   1   9     1926.93     1758.57    105.50 o
   5   1   9     3800.07     4465.77    261.18 o
   7   1   9     6786.05     6553.15    224.98 o
   9   1   9     7951.94     8289.50    314.85 o
  11   1   9    16182.62    15957.78    473.89 o
  13   1   9     2167.69     2063.37    231.63 o
 -20   2   9     1546.07     1122.39    183.22 o
 -18   2   9      115.47      150.73    115.76 o
 -16   2   9    17716.12    17101.90    475.61 o
 -14   2   9     7238.21     7156.14    287.95 o
 -12   2   9    35068.75    34727.66    741.86 o
 -10   2   9    48000.09    46440.84    846.87 o
  -8   2   9     5671.97     6023.38    355.82 o
  -6   2   9    45563.60    43623.64    775.73 o
  -4   2   9     8516.99     8312.26    286.08 o
  -2   2   9    18605.14    18712.92    341.58 o
   0   2   9    39181.48    40887.87   1150.37 o
   2   2   9      173.72      194.36     57.31 o
   4   2   9    38076.52    37875.45    554.72 o
   6   2   9    13961.86    13236.40    350.96 o
   8   2   9       16.48     -101.21     80.74 o
  10   2   9    21328.54    20538.52    530.72 o
  12   2   9     1171.66      727.94    177.82 o
 -19   3   9       77.18       10.55    122.54 o
 -17   3   9    15058.18    14861.46    450.49 o
 -15   3   9     6064.59     7204.86    636.70 o
 -13   3   9     5798.38     6359.62    532.51 o
 -11   3   9    35627.68    36032.98    710.22 o
  -9   3   9     1049.75     1067.74    123.69 o
  -7   3   9    11609.23    11284.77    312.70 o
  -5   3   9    36883.13    36176.03    761.70 o
  -3   3   9     1096.78     1179.61     89.80 o
  -1   3   9    27521.66    27795.32    464.06 o
   1   3   9    15315.33    16044.19    563.97 o
   3   3   9     1947.07     2239.54    119.78 o
   5   3   9    31909.82    32856.63    631.06 o
   7   3   9       50.54      -25.57     82.09 o
   9   3   9     7318.49     8007.35    310.86 o
  11   3   9     4197.46     4214.11    275.76 o
  13   3   9      325.06      271.35    162.05 o
 -20   4   9     2324.19     2247.96    232.17 o
 -18   4   9     3264.32     3638.57    264.72 o
 -16   4   9      990.96      835.76    150.10 o
 -14   4   9     2032.50     2065.50    184.70 o
 -12   4   9      174.95      135.35     94.72 o
 -10   4   9      361.02      816.98    250.06 o
  -8   4   9      157.37       -9.27     78.98 o
  -6   4   9     5595.33     5501.39    186.51 o
  -4   4   9      761.57      926.64     84.03 o
  -2   4   9      935.66      873.16     86.50 o
   0   4   9     4394.37     3974.73    189.66 o
   2   4   9     9533.57     9636.23    215.47 o
   4   4   9     3715.57     3398.56    185.17 o
   6   4   9      539.60      370.48     91.31 o
   8   4   9     1705.52     2145.88    170.47 o
  10   4   9      674.11      534.40    157.31 o
  12   4   9      119.42      214.29    151.84 o
 -19   5   9      635.82      356.71    277.53 o
 -17   5   9     5564.47     5735.55    411.29 o
 -15   5   9    13687.87    12372.05    393.59 o
 -13   5   9     2713.31     3235.88    562.22 o
 -11   5   9     3416.18     4221.41    288.34 o
  -9   5   9     5670.01     5692.17    259.02 o
  -7   5   9      913.00      812.50    101.79 o
  -5   5   9     6080.11     6175.89    234.28 o
  -3   5   9      601.58      505.19    182.99 o
  -1   5   9     9608.20     9225.72    228.75 o
   1   5   9     2531.01     2601.13    120.95 o
   3   5   9    13095.95    12876.86    379.14 o
   5   5   9      286.27      450.81     94.69 o
   7   5   9     1272.67     1828.34    299.74 o
   9   5   9     6718.95     7092.58    261.62 o
  11   5   9     7122.24     6682.55    317.85 o
  13   5   9      716.53      496.50    179.41 o
 -20   6   9    20853.13    21356.48    870.08 o
 -18   6   9     4051.97     3916.69    406.16 o
 -16   6   9    30513.69    29683.45    677.54 o
 -14   6   9     1556.05     1488.26    169.52 o
 -12   6   9    13657.27    13198.65    334.92 o
 -10   6   9    16574.06    16913.23    370.02 o
  -8   6   9      508.59      382.15     84.95 o
  -6   6   9    14191.31    13491.72    315.06 o
  -4   6   9    15367.46    14744.33    305.84 o
  -2   6   9    13591.26    13442.73    288.08 o
   0   6   9    31157.77    31464.99    521.81 o
   2   6   9        1.95       -9.69     78.34 o
   4   6   9    45081.72    44032.13    708.40 o
   6   6   9     7446.32     6678.86    334.34 o
   8   6   9     8494.27     9086.95    308.82 o
  10   6   9     6310.87     6234.06    255.26 o
  12   6   9      458.47      250.87    155.94 o
 -19   7   9      430.07      469.26    223.15 o
 -17   7   9    25013.13    25428.87    629.63 o
 -15   7   9     4309.29     4754.73    494.16 o
 -13   7   9     1098.00     1147.08    128.33 o
 -11   7   9    13312.79    13079.55    326.06 o
  -9   7   9     9491.59     9508.24    286.76 o
  -7   7   9     4446.86     4688.43    446.89 o
  -5   7   9    26043.48    25647.24    454.73 o
  -3   7   9        7.68       96.22     74.45 o
  -1   7   9    12958.11    13226.96    288.02 o
   1   7   9     9678.89     9425.61    456.11 o
   3   7   9     8199.25     7901.09    231.48 o
   5   7   9    26854.48    26083.83    549.72 o
   7   7   9      300.03      108.82     98.93 o
   9   7   9    10516.30    10841.73    330.80 o
  11   7   9     2843.79     2520.26    272.14 o
 -18   8   9      323.00      216.23    194.86 o
 -16   8   9     1392.82     1456.21    178.22 o
 -14   8   9      975.56      634.16    109.48 o
 -12   8   9      528.30      584.62    116.93 o
 -10   8   9      460.31      515.16    170.81 o
  -8   8   9     4253.04     4302.29    177.79 o
  -6   8   9     6440.80     6518.64    353.04 o
  -4   8   9      123.06       87.32     82.39 o
  -2   8   9     5522.40     6004.59    257.48 o
   0   8   9       18.10       76.10     66.24 o
   2   8   9        7.24       36.97     93.57 o
   4   8   9      320.66      260.17    104.15 o
   6   8   9      232.10      257.19    111.88 o
   8   8   9        0.52     -152.71    101.81 o
  10   8   9     5209.06     5239.11    282.54 o
  12   8   9       14.53     -138.15    153.20 o
 -19   9   9        9.18       -0.07    179.56 o
 -17   9   9     7019.10     7947.97    387.15 o
 -15   9   9     3520.92     3977.43    297.56 o
 -13   9   9     9733.25     9067.14    314.03 o
 -11   9   9     3688.57     3825.14    184.60 o
  -9   9   9     2303.10     2419.38    152.44 o
  -7   9   9     8730.30     8930.17    480.63 o
  -5   9   9     8310.86     8117.21    269.54 o
  -1   9   9     7334.04     7285.87    323.25 o
   1   9   9    13344.61    12374.18    897.93 o
   3   9   9     1360.45     1369.90    142.19 o
   5   9   9    14143.18    13538.27    449.80 o
   7   9   9       28.06     -131.98    100.72 o
   9   9   9     4512.73     4606.96    277.10 o
  11   9   9        7.06     -107.59    129.19 o
 -18  10   9     7253.92     6907.97    489.31 o
 -16  10   9    17528.56    18164.28    752.80 o
 -14  10   9       76.93      116.01    106.81 o
 -12  10   9     6803.39     6702.53    275.73 o
 -10  10   9    41796.45    42542.82    955.14 o
  -8  10   9     4924.12     4883.22    226.63 o
  -6  10   9    42091.36    41849.01    779.07 o
  -4  10   9     6780.97     6867.35    250.26 o
  -2  10   9    16660.42    16113.58    544.52 o
   0  10   9    27932.72    27556.96    664.58 o
   2  10   9     4750.92     4372.91    248.14 o
   4  10   9    18974.02    19503.98    476.27 o
   6  10   9    24462.16    23865.80    564.76 o
   8  10   9     6665.21     6608.80    298.53 o
  10  10   9     6154.61     6304.54    675.17 o
 -17  11   9     4604.75     4665.47    442.73 o
 -15  11   9     9369.32    10652.18    461.78 o
 -13  11   9      817.95      998.89    150.70 o
 -11  11   9    30851.69    29765.27    647.58 o
  -9  11   9    11184.51    10623.41    399.24 o
  -7  11   9    43723.96    42739.61    939.10 o
  -5  11   9    20760.66    22076.58    582.76 o
  -3  11   9      903.98     1174.41    273.03 o
  -1  11   9    18681.63    20230.46   1270.75 o
   1  11   9     6823.77     7153.62    387.87 o
   3  11   9      282.54      607.69    236.21 o
   5  11   9    21746.38    21600.13    526.22 o
   7  11   9     7474.03     7735.04    318.13 o
   9  11   9    14092.90    14152.71    479.81 o
  11  11   9     8760.45     9246.09    445.68 o
 -16  12   9     2295.47     2119.58    314.06 o
 -14  12   9     1108.88     1263.65    170.75 o
 -12  12   9      177.09      144.32    110.13 o
 -10  12   9     3264.77     2891.12    211.44 o
  -8  12   9     2694.25     2538.71    191.17 o
  -6  12   9     7567.93     7540.07    277.82 o
  -4  12   9        4.27      -46.24    106.93 o
  -2  12   9      629.20     1196.55    202.09 o
   0  12   9     8166.39     7918.35    424.53 o
   2  12   9      194.22       88.15    114.84 o
   4  12   9      534.07      278.88    139.27 o
   6  12   9     2382.04     2167.24    234.23 o
   8  12   9      293.33      329.62    139.55 o
  10  12   9     6990.84     6625.91    365.57 o
 -17  13   9     3946.07     3531.53    397.49 o
 -15  13   9       71.40      107.85    144.26 o
 -13  13   9      268.22      198.45    123.40 o
 -11  13   9     1801.26     1682.98    176.39 o
  -9  13   9     4414.29     4416.79    233.80 o
  -7  13   9     3628.37     3519.89    228.78 o
  -5  13   9    13353.07    12565.00    364.89 o
  -3  13   9     2484.90     2380.77    212.93 o
  -1  13   9      538.43      749.62    161.56 o
   1  13   9     2411.11     1988.94    204.69 o
   3  13   9      221.15      197.32    153.57 o
   5  13   9     3554.12     3906.96    293.03 o
   7  13   9      950.37      884.87    188.06 o
   9  13   9     1698.52     1603.17    210.91 o
 -16  14   9     9440.67     8787.94    434.26 o
 -14  14   9     2631.63     2697.18    271.11 o
 -12  14   9    10165.17     9910.44    359.79 o
 -10  14   9    14228.81    14453.87    420.29 o
  -8  14   9      382.38      398.03    119.55 o
  -6  14   9    30311.45    30361.05    644.31 o
  -4  14   9    11657.17    11279.97    346.81 o
  -2  14   9    29594.63    27703.58    732.00 o
   0  14   9    13319.54    12616.83    438.69 o
   2  14   9      178.14      205.07    132.99 o
   4  14   9     3525.53     3430.95    280.40 o
   6  14   9    10975.03    10194.92    450.55 o
   8  14   9       19.39      -87.55    148.94 o
 -15  15   9    10942.45    11421.21    486.77 o
 -13  15   9     4032.59     4265.83    277.80 o
 -11  15   9    20058.06    19702.95    517.97 o
  -9  15   9     1246.29     1221.72    160.84 o
  -7  15   9    12912.94    12437.04    379.03 o
  -5  15   9    20914.88    19903.28    493.80 o
  -3  15   9       34.63     -148.79     99.19 o
  -1  15   9    21334.20    21644.75    610.94 o
   1  15   9    15398.00    14892.21    593.86 o
   3  15   9    10719.37    12047.33    454.16 o
   5  15   9     6935.26     8628.48    796.57 o
   7  15   9     2731.18     3090.50    293.42 o
 -14  16   9       11.50       96.82    153.29 o
 -12  16   9     6454.99     6649.00    386.34 o
 -10  16   9      526.38      379.23    133.23 o
  -8  16   9      501.00      353.45    124.28 o
  -6  16   9     1012.24     1022.91    147.84 o
  -4  16   9     7046.73     6828.02    329.09 o
  -2  16   9      488.45     1416.09    574.85 o
   0  16   9    17030.74    16841.40    531.67 o
   2  16   9       95.29      106.94    142.50 o
   4  16   9     3063.23     2583.94    259.85 o
   6  16   9      165.73       17.23    154.03 o
 -13  17   9      408.73      194.64    160.22 o
 -11  17   9     3226.81     3143.41    245.91 o
  -9  17   9      516.33      540.94    139.58 o
  -7  17   9     2456.51     2274.97    201.78 o
  -5  17   9     1209.02      894.64    174.08 o
  -3  17   9      342.32      348.25    181.37 o
  -1  17   9      763.83     1703.42    253.93 o
   1  17   9      188.93      102.24    127.24 o
   3  17   9      111.19      436.13    195.52 o
   5  17   9      864.74      737.95    191.54 o
 -12  18   9     6452.42     6931.43    382.17 o
 -10  18   9     4943.71     4746.48    282.94 o
  -8  18   9     1057.61      991.88    161.54 o
  -6  18   9     5009.20     5532.58    269.52 o
  -4  18   9     5202.64     5382.32    314.86 o
  -2  18   9     5498.55     4772.00    303.75 o
   0  18   9    16026.46    15403.51    956.93 o
   2  18   9       74.19      333.15    156.21 o
   4  18   9     7612.24     7565.29    393.53 o
 -11  19   9    11881.26    11754.70    487.40 o
  -9  19   9       39.17      -55.59    115.47 o
  -7  19   9     1715.00     1542.34    185.13 o
  -5  19   9     7106.02     6918.51    350.52 o
  -3  19   9      444.22      568.27    317.19 o
  -1  19   9    13927.90    14786.17    525.43 o
   1  19   9     7850.68     8103.54    392.29 o
   3  19   9     7050.31     7638.72    398.85 o
  -8  20   9       62.68       95.99    123.94 o
  -6  20   9     2435.51     2410.56    257.43 o
  -4  20   9      189.72      113.94    143.56 o
  -2  20   9      127.48      215.51    171.64 o
   0  20   9      819.23     1232.89    250.77 o
   2  20   9      280.71      693.61    268.05 o
  -5  21   9      209.41      107.63    192.23 o
  -3  21   9     2612.68     2630.70    276.77 o
 -20   0  10    11718.54    12271.02    625.17 o
 -18   0  10     8332.76     9054.99    511.70 o
 -16   0  10       43.45     -111.76    170.67 o
 -14   0  10    37630.65    37256.00   1089.36 o
 -12   0  10     9460.64    10523.69    483.30 o
 -10   0  10    71843.92    69969.34   1679.13 o
  -8   0  10    37597.63    37706.50   1019.50 o
  -6   0  10    10500.03     9996.38    424.22 o
  -4   0  10    90562.65    88849.71   1987.07 o
  -2   0  10    39687.47    40727.59   1032.66 o
   0   0  10     2958.48     2899.26    415.41 o
   2   0  10    37604.07    38430.79    986.95 o
   4   0  10    17564.21    16605.21    564.28 o
   6   0  10    14344.42     8601.32    555.75 o
   8   0  10    22197.21    22151.45    757.40 o
  10   0  10      363.92      375.15    206.25 o
  12   0  10    25204.44    25054.74    919.07 o
 -19   1  10     2151.38     2160.28    215.46 o
 -17   1  10       23.38      551.62    353.58 o
 -15   1  10     5605.99     6357.24    283.91 o
 -13   1  10    27152.11    25871.31    593.67 o
 -11   1  10     3336.93     3063.43    205.07 o
  -9   1  10    44316.75    44911.91    829.82 o
  -7   1  10     2821.65     3712.95    411.89 o
  -5   1  10     6948.73     6785.01    245.55 o
  -3   1  10    20415.48    20540.39    451.82 o
  -1   1  10       15.50     -101.93     67.95 o
   1   1  10     7890.90     8346.16    261.59 o
   3   1  10    20494.88    21567.43    542.64 o
   5   1  10     2241.97     2226.10    173.25 o
   7   1  10    11891.71    13821.17    520.19 o
   9   1  10     4313.18     4528.81    414.76 o
  11   1  10     6719.11     6303.58    440.26 o
 -20   2  10       24.45      -56.63    114.83 o
 -18   2  10       79.97       71.81    120.42 o
 -16   2  10     5899.53     5375.61    270.22 o
 -14   2  10     1052.33     9546.33    472.52 o
 -12   2  10      286.77      350.13    111.28 o
 -10   2  10      250.73      223.94     94.28 o
  -8   2  10     3138.85     2901.93    185.64 o
  -6   2  10      342.00      365.36     97.33 o
  -4   2  10     3291.09     3523.30    208.05 o
  -2   2  10      251.33      347.82     90.73 o
   0   2  10      175.38       10.92     91.62 o
   2   2  10       21.92       97.05     68.67 o
   4   2  10     1403.48     1507.78    122.31 o
   6   2  10     1289.20      929.65    189.48 o
   8   2  10      139.91       46.66    181.17 o
  10   2  10        5.15      176.76    161.46 o
  12   2  10      340.12      925.06    185.35 o
 -19   3  10     1629.03     1943.60    214.79 o
 -17   3  10     3763.32     3545.28    272.78 o
 -15   3  10     2978.81     3566.99    448.24 o
 -13   3  10    30117.15    30393.25    660.57 o
 -11   3  10     2934.76     2665.57    197.04 o
  -9   3  10    18365.71    18890.41    456.87 o
  -7   3  10      191.72      141.03     85.26 o
  -5   3  10      367.47      287.53    103.75 o
  -3   3  10     6111.68     6177.90    228.30 o
  -1   3  10     1196.73     1357.85    151.09 o
   1   3  10    15124.64    15536.52    435.11 o
   3   3  10    12075.84    12563.25    291.80 o
   5   3  10     2957.35     2926.92    193.94 o
   7   3  10     7256.67     7319.93    276.73 o
   9   3  10     3294.61     3194.94    233.50 o
  11   3  10     2239.12     2019.94    220.55 o
 -18   4  10    18431.58    19043.09    539.43 o
 -16   4  10      550.74      406.93    134.02 o
 -14   4  10    26766.80    26280.92    611.30 o
 -12   4  10     1412.44     1725.48    169.68 o
 -10   4  10    13576.07    12415.15    360.62 o
  -8   4  10    24772.57    23884.67    524.82 o
  -6   4  10        0.78       25.20     82.39 o
  -4   4  10    62247.18    60201.42   1011.11 o
  -2   4  10    48575.47    48829.45    848.33 o
   0   4  10    13806.75    14189.03    412.04 o
   2   4  10    42444.93    42734.54    676.25 o
   4   4  10      160.18       95.55     93.14 o
   6   4  10     5578.71     6225.12    256.48 o
   8   4  10    16021.30    16133.38    436.54 o
  10   4  10      328.91       80.55    202.24 o
  12   4  10    12508.22    13306.03    548.57 o
 -19   5  10    23293.43    24309.87    640.27 o
 -17   5  10      213.56       53.53    112.70 o
 -15   5  10    20165.05    22098.65    558.79 o
 -13   5  10     2141.21     2230.43    191.03 o
 -11   5  10       67.02      111.86     88.83 o
  -9   5  10     1050.85     1018.35    133.72 o
  -7   5  10    33491.47    32306.41    731.95 o
  -5   5  10     7064.15     7221.87    276.32 o
  -3   5  10    23969.95    23734.86    498.05 o
  -1   5  10      159.96      201.48     89.17 o
   1   5  10    16969.79    16704.83    344.83 o
   3   5  10     6124.43     5827.89    229.50 o
   5   5  10     8075.03     7584.86    316.09 o
   7   5  10     6860.65     7937.75    540.88 o
   9   5  10      706.87     1018.70    207.64 o
  11   5  10     3061.99     2709.69    279.91 o
 -18   6  10      404.90      256.59    135.18 o
 -16   6  10     1746.35     1756.78    192.00 o
 -14   6  10      207.40      137.96    108.75 o
 -12   6  10      191.24      143.40    140.23 o
 -10   6  10      386.35      493.86    113.46 o
  -8   6  10      795.24      807.54    131.01 o
  -6   6  10     2144.63     2115.30    162.55 o
  -4   6  10       34.33       36.02     75.56 o
  -2   6  10      107.00       12.80     81.86 o
   0   6  10     1047.05     1178.36    123.59 o
   2   6  10      722.05      651.92    113.27 o
   4   6  10       62.10      -51.29     72.00 o
   6   6  10      790.49      543.99    130.81 o
   8   6  10       32.49      309.85    270.37 o
  10   6  10      107.14      432.28    170.97 o
 -19   7  10     7588.98     7545.12    351.18 o
 -17   7  10       46.30       23.62    117.45 o
 -15   7  10     6047.52     6350.88    289.57 o
 -13   7  10     1494.20     1539.33    229.30 o
 -11   7  10      653.55      401.38    193.84 o
  -9   7  10    15669.55    15352.40    409.04 o
  -7   7  10      855.64     1061.21    201.32 o
  -5   7  10      415.33      288.41     93.38 o
  -3   7  10    17071.38    16807.42    399.51 o
  -1   7  10        0.30      -97.79     68.17 o
   1   7  10    13332.69    12679.23    335.24 o
   3   7  10     4406.17     3759.54    233.04 o
   5   7  10      309.64      165.50    126.03 o
   7   7  10     6880.34     6655.81    328.74 o
   9   7  10      561.12      636.94    166.05 o
  11   7  10      585.38      342.64    227.18 o
 -18   8  10    22927.96    24091.53    631.09 o
 -16   8  10     6359.33     6476.80    304.26 o
 -14   8  10    14324.62    15111.90    502.73 o
 -12   8  10      216.75      265.07    114.19 o
 -10   8  10     1136.91     1101.90    244.17 o
  -8   8  10    49392.42    48418.47    876.72 o
  -6   8  10      116.27     -158.00    105.33 o
  -4   8  10    50977.13    50824.09   1054.74 o
  -2   8  10    16304.96    15355.79    381.65 o
   0   8  10     7192.27     6852.20    245.48 o
   2   8  10    24671.60    23590.81    766.14 o
   4   8  10     2931.75     3029.88    239.81 o
   6   8  10    12486.51    13167.03    753.59 o
   8   8  10    12240.79    13265.30    474.34 o
  10   8  10     2224.56     2531.57    262.92 o
 -17   9  10     3171.06     3532.35    627.69 o
 -15   9  10     9640.61     9269.13    514.49 o
 -13   9  10     9428.57     9323.82    397.16 o
 -11   9  10     2177.74     2500.62    233.60 o
  -9   9  10    17468.67    19755.05   2130.90 o
  -7   9  10     6532.76     6330.51    304.12 o
  -5   9  10     6451.80     5902.29    292.01 o
  -3   9  10     8190.19     8200.26    295.90 o
  -1   9  10       15.17      -91.94     80.56 o
   1   9  10     6193.33     5940.59    280.84 o
   3   9  10     5815.74     5483.24    451.06 o
   5   9  10      958.68      849.59    177.73 o
   7   9  10    20856.15    21230.13    615.52 o
   9   9  10      152.58      -25.99    137.80 o
 -18  10  10      315.01      155.50    209.32 o
 -16  10  10     3145.77     3379.97    296.47 o
 -14  10  10     2284.89     2414.40    254.95 o
 -12  10  10     9281.65     8608.51    382.39 o
 -10  10  10     5964.10     5911.39    315.46 o
  -8  10  10      680.91      682.22    149.61 o
  -6  10  10     1527.73     1802.33    197.46 o
  -4  10  10     3643.90     3294.83    199.35 o
  -2  10  10      402.86      360.54    101.67 o
   0  10  10      185.09      130.38    111.73 o
   2  10  10     1196.11     1563.41    188.66 o
   4  10  10     2168.77     2675.88    484.12 o
   6  10  10     3664.77     3240.72    269.01 o
   8  10  10     1039.05      757.06    184.10 o
  10  10  10      178.13      323.34    216.82 o
 -17  11  10     1413.66     1559.22    299.20 o
 -15  11  10     6922.89     7280.76    375.57 o
 -13  11  10      476.37      537.64    160.62 o
 -11  11  10      290.34     1406.06    752.97 o
  -9  11  10     4321.40     4373.57    284.58 o
  -7  11  10     5429.07     5646.53    532.34 o
  -5  11  10     4250.13     4281.35    221.00 o
  -3  11  10    11965.60    11355.97    337.70 o
  -1  11  10      983.16      634.92    259.59 o
   1  11  10     2875.92     2797.56    232.04 o
   3  11  10     3465.30     3566.23    268.51 o
   5  11  10       83.18      247.04    132.04 o
   7  11  10     5040.71     4521.61    307.35 o
   9  11  10       28.57      172.22    305.70 o
 -16  12  10      850.74      861.45    249.89 o
 -14  12  10    20305.36    20023.63    631.94 o
 -12  12  10     2458.88     2427.13    244.50 o
 -10  12  10    14485.55    14236.28    496.08 o
  -8  12  10    38905.91    38892.93    910.83 o
  -6  12  10     1905.39     1827.63    170.39 o
  -4  12  10    26673.43    25480.00    659.97 o
  -2  12  10     5467.98     5598.44    360.99 o
   0  12  10      833.93      782.17    152.73 o
   2  12  10    22640.55    22415.85    625.43 o
   4  12  10     3421.96     3304.60    360.25 o
   6  12  10    10467.92    11381.27    569.58 o
   8  12  10    13001.47    12005.08    629.22 o
 -15  13  10     6338.41     6031.14    359.71 o
 -13  13  10    20878.45    19972.16    629.52 o
 -11  13  10      567.31      535.54    156.09 o
  -9  13  10    29903.94    29611.78    769.57 o
  -7  13  10     1216.83      933.37    138.59 o
  -5  13  10     3688.33     3516.54    313.10 o
  -3  13  10    13189.59    12864.05    436.71 o
  -1  13  10      437.91      364.61    130.93 o
   1  13  10     9642.54     9656.72    386.41 o
   3  13  10     5141.92     5995.95    414.64 o
   5  13  10      508.69      572.57    172.20 o
   7  13  10    15182.85    15354.25    550.98 o
 -14  14  10     3397.31     3323.99    299.32 o
 -12  14  10     1217.49     1331.01    209.60 o
 -10  14  10     6086.09     6700.76    404.64 o
  -8  14  10     1865.11     2186.39    196.35 o
  -6  14  10      127.44       89.40    100.87 o
  -4  14  10      528.26      436.72    119.44 o
  -2  14  10     5071.29     5683.58    300.52 o
   0  14  10     2259.75     1886.77    209.67 o
   2  14  10     5485.17     5817.27    332.93 o
   4  14  10        0.09       55.01    131.24 o
   6  14  10      558.83      293.43    170.16 o
 -13  15  10     5310.74     5414.79    344.74 o
 -11  15  10       10.90      350.83    150.88 o
  -9  15  10     1630.04     1642.71    216.29 o
  -7  15  10      252.36      152.43    109.78 o
  -5  15  10      826.25     1007.76    142.53 o
  -3  15  10      158.76       63.76    122.44 o
  -1  15  10      152.59      609.97    401.15 o
   1  15  10      121.31       21.49    126.25 o
   3  15  10     3959.84     3908.36    304.76 o
   5  15  10      538.39      378.55    174.64 o
   7  15  10     2947.07     2572.93    289.13 o
 -12  16  10     7046.25     7373.68    384.73 o
 -10  16  10    19342.04    19693.53    617.59 o
  -8  16  10     7369.38     8290.45    482.31 o
  -6  16  10       29.93     -173.41    137.95 o
  -4  16  10     3412.83     3328.89    273.05 o
  -2  16  10     4540.61     4907.74    310.31 o
   0  16  10      349.66      543.08    163.11 o
   2  16  10    21881.61    20437.96    631.37 o
   4  16  10       33.98     -183.65    142.84 o
   6  16  10     8708.46     8903.16    432.25 o
 -11  17  10     1085.91     1401.95    233.83 o
  -9  17  10     5879.97     6406.64    581.21 o
  -7  17  10     3366.06     3237.94    238.41 o
  -5  17  10      240.02      296.28    160.35 o
  -3  17  10    15443.56    15598.43    526.33 o
  -1  17  10      611.26      340.79    150.47 o
   1  17  10    18112.53    18848.70    711.72 o
   3  17  10     2345.07     2408.31    266.43 o
 -10  18  10       47.47       16.75    141.83 o
  -8  18  10     1333.64     1210.04    177.26 o
  -6  18  10     2604.05     2827.10    342.67 o
  -4  18  10     4967.32     4775.91    309.04 o
  -2  18  10     2861.30     3216.09    283.82 o
   0  18  10     2361.06     2748.54    273.73 o
   2  18  10     5521.75     5692.62    358.90 o
  -9  19  10      525.69      428.77    167.81 o
  -7  19  10      391.83      474.62    163.01 o
  -5  19  10      320.69      546.64    215.02 o
  -3  19  10     1211.01     1033.89    200.83 o
  -1  19  10       30.07      104.37    147.33 o
   1  19  10      813.46      691.09    189.37 o
  -6  20  10     1814.55     1973.15    249.25 o
  -4  20  10     6867.22     6777.91    368.95 o
  -2  20  10     8125.57     9296.15    434.81 o
 -19   1  11      575.82      490.46    212.00 o
 -17   1  11     5747.72     5453.63    322.99 o
 -15   1  11    12487.24    12454.12    405.32 o
 -13   1  11     5856.38     6876.05    448.34 o
 -11   1  11    28684.57    27462.21    609.16 o
  -9   1  11     4062.94     3984.05    219.40 o
  -7   1  11    13133.68    13138.04    369.59 o
  -5   1  11      227.78      204.84     93.76 o
  -3   1  11     4767.50     4884.50    244.72 o
  -1   1  11     8330.67     8235.46    273.29 o
   1   1  11    14151.95    13662.39    359.62 o
   3   1  11    19580.88    20311.74    543.26 o
   5   1  11     5701.08     8652.55   1042.81 o
   7   1  11     5656.55     4633.61    372.55 o
   9   1  11     5227.90     5794.15    725.13 o
  11   1  11      364.55     -153.85    197.89 o
 -18   2  11     1002.75      877.51    162.03 o
 -16   2  11    12053.15    12474.21    415.22 o
 -14   2  11     1259.71     1268.39    163.15 o
 -12   2  11    60660.08    57818.25   1055.09 o
 -10   2  11    10791.00     9870.52    326.62 o
  -8   2  11    20676.33    20966.31    553.04 o
  -6   2  11     5781.81     5875.05    245.47 o
  -4   2  11        9.28       57.65     87.83 o
  -2   2  11     5382.20     5633.69    266.75 o
   0   2  11    26203.27    26497.29    549.50 o
   2   2  11     3141.80     3262.88    233.31 o
   4   2  11    69566.34    68868.13   1344.89 o
   6   2  11       74.07     -101.65    106.86 o
   8   2  11     6715.25     6149.99    401.35 o
  10   2  11     4081.59     4196.62    622.44 o
 -19   3  11     3994.93     4042.29    294.06 o
 -17   3  11    17733.05    17839.13    519.23 o
 -15   3  11      350.75      433.02    132.28 o
 -13   3  11     6429.45     6333.88    278.45 o
 -11   3  11    11852.28    11504.09    363.35 o
  -9   3  11     2499.35     2323.97    183.55 o
  -7   3  11    15990.38    15855.83    411.20 o
  -5   3  11    24754.28    24570.31    532.56 o
  -3   3  11     7156.00     7521.93    266.53 o
  -1   3  11    17600.16    17957.00    423.93 o
   1   3  11       51.42      273.11    134.87 o
   3   3  11     5357.41     5513.49    272.54 o
   5   3  11     4248.23     5330.63    386.74 o
   7   3  11        4.54      349.64    351.60 o
   9   3  11    11262.70    12135.01    582.64 o
 -18   4  11     4823.10     5947.71    568.20 o
 -16   4  11        1.20      -81.05    112.93 o
 -14   4  11     4784.28     4145.02    262.73 o
 -12   4  11     2253.49     2195.06    188.33 o
 -10   4  11     2588.48     2310.07    186.22 o
  -8   4  11     9970.57     8923.08    302.67 o
  -6   4  11    32522.14    31356.03    635.43 o
  -4   4  11      163.88      169.46     94.81 o
  -2   4  11    30031.39    29981.98    603.73 o
   0   4  11     5689.95     5843.59    274.11 o
   2   4  11       58.79        2.32     99.02 o
   4   4  11     3275.09     3208.18    268.49 o
   6   4  11     1468.74     1488.54    183.01 o
   8   4  11      294.63      586.35    201.90 o
  10   4  11     5958.44     6455.30    443.50 o
 -19   5  11      419.30      292.40    150.51 o
 -17   5  11     2807.62     2521.20    233.40 o
 -15   5  11     9352.15     8854.26    346.26 o
 -13   5  11     1697.32     1782.64    195.10 o
 -11   5  11     9635.28     9018.85    319.07 o
  -9   5  11       18.04       -3.31     96.62 o
  -7   5  11    12654.67    11812.67    347.78 o
  -5   5  11      337.43      518.08    128.50 o
  -3   5  11      319.49      455.16    104.69 o
  -1   5  11     7150.72     7254.85    301.48 o
   1   5  11     3615.13     3614.67    195.50 o
   3   5  11     6258.98     6367.29    298.83 o
   5   5  11     3097.07     3156.94    245.18 o
   7   5  11      662.27      673.48    162.97 o
   9   5  11     4370.58     3583.55    367.33 o
 -18   6  11     8704.10     9826.77    654.03 o
 -16   6  11     9229.88     9402.22    365.30 o
 -14   6  11      753.53      918.67    153.14 o
 -12   6  11     8499.52     8014.65    306.97 o
 -10   6  11    20507.80    20199.76    562.76 o
  -8   6  11     2673.28     2641.52    191.92 o
  -6   6  11    42079.56    40685.35    769.60 o
  -4   6  11      121.67      131.84    127.08 o
  -2   6  11    44294.47    44277.96    807.60 o
   0   6  11     4746.28     4677.07    210.54 o
   2   6  11     6033.34     5475.21    275.21 o
   4   6  11    13370.33    13824.40    448.77 o
   6   6  11     8419.89     8057.42    486.81 o
   8   6  11     3521.33     3299.54    328.04 o
  10   6  11    12462.45    11226.76    815.04 o
 -17   7  11    21638.81    22163.93    594.32 o
 -15   7  11      900.33      772.06    152.12 o
 -13   7  11     9267.00     8982.62    333.88 o
 -11   7  11     6446.19     6560.55    310.68 o
  -9   7  11     8188.35     8109.84    292.30 o
  -7   7  11    20224.61    19635.21    469.41 o
  -5   7  11    34983.93    34534.75    678.56 o
  -3   7  11    17876.08    18161.12    573.88 o
  -1   7  11    23986.93    25447.46    640.66 o
   1   7  11     1037.67      889.50    187.08 o
   3   7  11      602.93      831.93    190.85 o
   5   7  11    12039.66    12001.85    528.52 o
   7   7  11     2303.65     2706.80    305.90 o
   9   7  11    17986.72    17684.15   1039.28 o
 -18   8  11      179.20      249.70    223.14 o
 -16   8  11     2779.54     2480.54    252.71 o
 -14   8  11       25.68       -2.56    237.81 o
 -12   8  11      210.65      -61.78    125.89 o
 -10   8  11     1045.36      960.46    170.95 o
  -8   8  11      747.30      671.10    157.69 o
  -6   8  11     8537.02     8478.35    356.51 o
  -4   8  11      312.72       22.99    109.17 o
  -2   8  11     1778.13     1935.57    230.64 o
   0   8  11     4069.16     4876.44    621.73 o
   2   8  11     1018.99     1362.17    401.62 o
   4   8  11      437.12      417.70    323.18 o
   6   8  11     1717.12     1558.06    251.98 o
   8   8  11      583.80      654.65    212.97 o
 -17   9  11    10143.00    11095.45    605.85 o
 -15   9  11      890.65      340.96    293.80 o
 -13   9  11     2170.02     2325.92    256.70 o
 -11   9  11       28.43       42.05    128.21 o
  -9   9  11     6391.09     6071.92    319.96 o
  -7   9  11     6308.01     6352.99    317.05 o
  -5   9  11    26383.13    26417.93    684.05 o
  -3   9  11    12852.28    12946.26    437.75 o
  -1   9  11     6794.50     6960.90    395.64 o
   1   9  11     2433.72     2056.92    367.85 o
   3   9  11       21.88     -158.10    135.88 o
   5   9  11      384.58      269.36    166.22 o
   7   9  11      930.55      884.32    224.66 o
   9   9  11     5019.72     4778.47    424.05 o
 -16  10  11    13469.73    13872.45    760.81 o
 -14  10  11     8126.23     8291.71    404.04 o
 -12  10  11     8819.83     9377.30    611.32 o
 -10  10  11     5518.77     5297.99    318.44 o
  -8  10  11     1926.30     2086.21    222.55 o
  -6  10  11    35987.43    36607.17    867.70 o
  -4  10  11     4349.96     3862.47    276.65 o
  -2  10  11    61931.84    58373.79   1493.05 o
   0  10  11     1510.10     2100.53    303.58 o
   2  10  11     2453.90     2324.03    279.38 o
   4  10  11     8243.49     7613.58    434.77 o
   6  10  11    10657.94     9878.44    505.19 o
   8  10  11     8076.48     8886.07    992.97 o
 -15  11  11     2336.65     2391.56    267.78 o
 -13  11  11    15518.07    18650.72   1095.00 o
 -11  11  11    25112.24    24728.91    699.97 o
  -9  11  11     1351.66     1343.72    199.03 o
  -7  11  11    16387.64    15765.04    514.17 o
  -5  11  11     6206.44     6629.61    721.49 o
  -3  11  11      458.66      397.75    141.78 o
  -1  11  11    21804.77    23673.54    818.76 o
   1  11  11     6927.00     6386.50    393.10 o
   3  11  11    12279.14    11928.76    547.33 o
   5  11  11    15873.75    16062.51    797.10 o
   7  11  11     1153.69     1053.79    296.11 o
 -16  12  11     2915.96     2803.48    295.56 o
 -14  12  11      388.67     1709.31    700.05 o
 -12  12  11     4653.46     4567.23    315.82 o
 -10  12  11       87.56      122.58    131.04 o
  -8  12  11    11982.91    11906.07    454.39 o
  -6  12  11        4.53       37.26    112.45 o
  -4  12  11      962.67      963.64    168.90 o
  -2  12  11       74.29      -63.60    137.71 o
   0  12  11    15603.99    14829.17    943.31 o
   2  12  11      177.74       79.20    145.91 o
   4  12  11     4219.96     3870.77    402.05 o
   6  12  11       21.60     -194.36    155.81 o
 -15  13  11     1447.40     1587.32    244.52 o
 -13  13  11     7647.07     7619.96    395.64 o
 -11  13  11        8.22      -66.91    125.75 o
  -9  13  11      282.60      175.12    135.56 o
  -7  13  11     3541.94     3301.06    281.00 o
  -5  13  11     6610.42     5897.16    378.07 o
  -3  13  11     4860.04     4528.98    363.56 o
  -1  13  11     2121.50     2588.16    302.50 o
   1  13  11      174.92      195.02    163.64 o
   3  13  11       25.67       48.29    151.32 o
   5  13  11     3406.11     3218.78    359.75 o
 -14  14  11      192.94      163.41    211.50 o
 -12  14  11    18678.84    18459.81    611.53 o
 -10  14  11     3549.91     3893.21    314.74 o
  -8  14  11    16726.91    15498.54    531.86 o
  -6  14  11     9225.59     8818.00    387.02 o
  -4  14  11       36.71      179.02    149.51 o
  -2  14  11     6664.81     6392.43    602.04 o
   0  14  11    19013.46    17772.52    818.49 o
   2  14  11     1087.52      796.08    215.68 o
   4  14  11    20134.93    19551.93    769.19 o
   6  14  11     1849.83     1501.19    403.22 o
 -13  15  11     9500.63     9803.78    455.29 o
 -11  15  11    27936.00    26995.93    768.14 o
  -9  15  11     1803.32     1539.38    216.44 o
  -7  15  11    18682.12    19168.67   1093.13 o
  -5  15  11     1125.95      955.54    226.79 o
  -3  15  11       40.57      -29.97    158.03 o
  -1  15  11    14782.20    14515.79    634.22 o
   1  15  11     8497.90     7545.07    455.08 o
   3  15  11    18646.03    19600.82    771.17 o
   5  15  11     7880.64     8339.17    509.20 o
 -12  16  11       58.61      699.58    938.68 o
 -10  16  11     3205.84     3253.56    296.14 o
  -8  16  11     4139.92     3940.26    315.54 o
  -6  16  11     4513.50     6186.66    419.34 o
  -4  16  11      152.06      186.61    174.57 o
  -2  16  11      998.42      924.02    222.04 o
   0  16  11     6422.21     6490.66    431.69 o
   2  16  11     1400.42     1491.83    272.42 o
   4  16  11      158.44      364.05    278.88 o
 -11  17  11     3927.11     3587.06    317.07 o
  -9  17  11     3443.66     3079.25    289.14 o
  -7  17  11     2189.76     2262.36    312.06 o
  -5  17  11      149.28        6.93    197.60 o
  -3  17  11      751.27      601.65    209.05 o
  -1  17  11     2552.12     2589.64    432.29 o
   1  17  11     7998.61     7650.31    483.18 o
  -8  18  11     7893.06     7908.87    485.44 o
  -6  18  11     7245.86     7545.59    476.49 o
  -4  18  11      470.03      295.72    204.15 o
  -2  18  11     7847.43     7511.33    480.92 o
   0  18  11    12574.95    13246.48    798.85 o
  -5  19  11     9008.57     8638.17    504.91 o
 -18   0  12     5346.97     4533.45    426.01 o
 -16   0  12     9888.73    10757.39    547.01 o
 -14   0  12    24029.76    22598.15    810.29 o
 -12   0  12     2475.91     1907.51    276.15 o
 -10   0  12    26953.70    26658.83   1153.70 o
  -8   0  12     4490.27     6575.81    693.38 o
  -6   0  12     6565.22     6032.50    357.29 o
  -4   0  12    37132.23    36547.43   1415.21 o
  -2   0  12    16971.11    16993.17    606.33 o
   0   0  12    13626.70    14119.79    704.84 o
   2   0  12    49502.01    51789.88   1786.69 o
   4   0  12     7495.27     8886.74    646.60 o
   6   0  12    19240.07    20970.69   1076.35 o
   8   0  12      289.28      234.30    273.21 o
 -19   1  12     7343.86     7722.95    361.52 o
 -17   1  12      532.37      322.80    135.35 o
 -15   1  12    13177.16    12935.27    420.57 o
 -13   1  12     6837.63     6379.20    285.04 o
 -11   1  12    10513.12     9863.77    342.66 o
  -9   1  12     3880.06     3733.00    235.72 o
  -7   1  12     1843.80     1605.62    163.76 o
  -5   1  12     5048.65     5561.70    471.30 o
  -3   1  12     6350.42     6430.29    255.59 o
  -1   1  12      176.36      248.07    223.93 o
   1   1  12    13589.57    13621.07    374.36 o
   3   1  12     5314.10     5399.10    283.96 o
   5   1  12    21788.53    22268.84   1120.10 o
   7   1  12      880.45      606.16    215.38 o
   9   1  12      111.60       51.46    294.01 o
 -18   2  12       73.57       14.06    124.13 o
 -16   2  12       26.97     -147.91     98.60 o
 -14   2  12      329.72      232.84    117.84 o
 -12   2  12      130.56      -60.48     91.26 o
 -10   2  12        0.04      -77.83     89.73 o
  -8   2  12       27.46      -75.02     88.99 o
  -6   2  12     1102.98     1310.65    167.78 o
  -4   2  12       38.78      201.04    104.41 o
  -2   2  12      510.17      722.31    120.75 o
   0   2  12      613.49      782.34    125.36 o
   2   2  12     1231.93     1257.52    169.77 o
   4   2  12      334.88      393.91    138.05 o
   6   2  12     1029.16      701.35    226.64 o
   8   2  12     1296.29      960.41    255.27 o
 -17   3  12     1776.54     1890.06    207.77 o
 -15   3  12     5818.39     5815.61    292.82 o
 -13   3  12     4642.33     4511.76    254.60 o
 -11   3  12     5257.19     5024.10    259.10 o
  -9   3  12    21626.16    21220.56    518.40 o
  -7   3  12     1140.74     1186.72    165.97 o
  -5   3  12     5157.61     4678.44    227.73 o
  -3   3  12     8990.20     9116.31    350.15 o
  -1   3  12      185.03      -13.23     91.31 o
   1   3  12    18265.52    19423.07    794.22 o
   3   3  12    10038.49    12006.92   1024.86 o
   5   3  12     8671.61     9170.92    373.01 o
   7   3  12     3735.78     3296.17    353.25 o
   9   3  12      439.68      227.90    222.49 o
 -18   4  12     4117.37     4068.02    294.44 o
 -16   4  12     6949.58     6370.24    308.48 o
 -14   4  12    14987.39    15431.38    457.94 o
 -12   4  12       14.11       35.31     99.48 o
 -10   4  12    21467.97    20267.60    509.06 o
  -8   4  12    31321.19    30030.58    730.62 o
  -6   4  12    25863.79    26217.97    575.86 o
  -4   4  12    54748.75    54591.32    974.48 o
  -2   4  12     3223.32     3473.18    251.95 o
   0   4  12    14501.65    13679.09    995.73 o
   2   4  12    17365.82    17624.38    518.01 o
   4   4  12      933.71      999.29    202.60 o
   6   4  12    14257.42    14430.27    488.37 o
   8   4  12     9357.33    10097.00    537.98 o
 -17   5  12       16.75     -105.53    196.86 o
 -15   5  12     7138.88     7049.03    315.64 o
 -13   5  12     8201.61     7865.42    317.75 o
 -11   5  12     1165.16      945.20    145.73 o
  -9   5  12    22651.18    22178.21    799.24 o
  -7   5  12     3164.03     3080.40    208.81 o
  -5   5  12    22355.95    22637.01    521.11 o
  -3   5  12     8081.73     8338.40    290.99 o
  -1   5  12     8872.72     9058.54    298.34 o
   1   5  12     3164.09     2813.82    231.82 o
   3   5  12      394.65      527.35    147.52 o
   5   5  12        9.13      -19.46    145.24 o
   7   5  12    15237.67    14860.83    938.43 o
   9   5  12     1273.87     1268.77    413.29 o
 -18   6  12      337.20      214.29    141.47 o
 -16   6  12        8.73     -104.34    109.52 o
 -14   6  12      596.57      500.97    135.47 o
 -12   6  12      437.41      301.71    135.09 o
 -10   6  12       34.33      -60.57     95.80 o
  -8   6  12     2741.43     2650.75    201.97 o
  -6   6  12      228.91      417.91    108.42 o
  -4   6  12       14.02      115.58     99.02 o
  -2   6  12      585.57      806.70    145.15 o
   0   6  12      854.20      890.10    198.83 o
   2   6  12      329.77       87.23    143.54 o
   4   6  12      471.08      912.25    528.36 o
   6   6  12        1.27     -144.06    143.81 o
   8   6  12     2397.34     2195.85    471.25 o
 -17   7  12      885.32      866.14    169.88 o
 -15   7  12     5370.12     5329.61    299.31 o
 -13   7  12     1038.99      926.21    192.68 o
 -11   7  12     1234.51     1245.93    196.72 o
  -9   7  12    14593.39    14176.26    490.83 o
  -7   7  12        3.60      -79.71    109.04 o
  -5   7  12     6199.48     6571.64    319.45 o
  -3   7  12     9637.26     9877.40    455.50 o
  -1   7  12     2246.40     2219.57    272.30 o
   1   7  12     4649.24     4676.35    343.28 o
   3   7  12     1919.63     1673.58    376.42 o
   5   7  12      335.66      243.28    169.79 o
   7   7  12     3996.55     4966.67    475.95 o
 -16   8  12     6945.12     7282.10    485.70 o
 -14   8  12    18296.89    18205.78    752.44 o
 -12   8  12        0.20     -173.10    115.40 o
 -10   8  12    18002.40    16364.53    540.96 o
  -8   8  12    15702.79    15687.45    523.37 o
  -6   8  12     5735.05     5280.44    300.25 o
  -4   8  12    47675.47    45840.78   1017.33 o
  -2   8  12     2786.18     3176.55    250.77 o
   0   8  12    22467.71    22118.91    764.15 o
   2   8  12     6061.25     5594.48    374.77 o
   4   8  12      397.85      363.16    170.19 o
   6   8  12     5030.80     5553.28    431.43 o
   8   8  12    13508.62    14141.97    646.64 o
 -17   9  12       31.32       77.16    164.99 o
 -15   9  12    17748.21    18124.05    617.24 o
 -13   9  12     2657.14     2633.63    265.00 o
 -11   9  12     3363.58     3300.05    287.38 o
  -9   9  12    10126.12     9999.17    415.39 o
  -7   9  12     2275.02     2039.84    224.01 o
  -5   9  12     4923.95     5258.64    636.22 o
  -3   9  12    16488.81    16655.66    524.79 o
  -1   9  12     2167.49     1724.05    324.38 o
   1   9  12    11744.78    11439.56    533.39 o
   3   9  12      549.55      214.49    319.63 o
   5   9  12     3653.87     4734.69   1196.01 o
   7   9  12     8840.86     9110.04    510.30 o
 -16  10  12     1320.84     1377.10    232.85 o
 -14  10  12     1336.89     1244.95    214.80 o
 -12  10  12        0.47      -63.19    129.83 o
 -10  10  12     3869.08     3755.72    299.85 o
  -8  10  12      148.71     1010.58    815.38 o
  -6  10  12      482.65      376.65    147.57 o
  -4  10  12      296.74      131.27    141.67 o
  -2  10  12     4533.93     4351.89    447.18 o
   0  10  12     1335.10     1155.95    220.88 o
   2  10  12     8506.45     8804.34    505.35 o
   4  10  12     1099.21      838.62    222.17 o
   6  10  12     2529.82     1967.08    293.05 o
 -15  11  12     3184.61     3123.05    305.66 o
 -13  11  12      406.74      358.91    169.57 o
 -11  11  12      376.25      258.91    148.39 o
  -9  11  12     5263.75     5027.23    330.97 o
  -7  11  12      120.59       65.22    191.99 o
  -5  11  12     1929.98     2032.15    227.46 o
  -3  11  12     3508.57     3136.67    327.18 o
  -1  11  12     2903.70     2807.00    338.34 o
   1  11  12      992.51      806.85    215.62 o
   3  11  12      125.63      635.41    582.05 o
   5  11  12       67.83     -246.18    164.12 o
 -14  12  12    24528.34    26298.97    782.97 o
 -12  12  12       78.95      206.12    161.71 o
 -10  12  12    11602.18    12117.40    483.75 o
  -8  12  12     3888.43     3956.92    394.47 o
  -6  12  12      968.53      883.55    175.12 o
  -4  12  12    11662.74    11573.00    623.53 o
  -2  12  12     2749.40     2514.15    303.55 o
   0  12  12     9955.57    10164.18    516.45 o
   2  12  12    14018.27    14296.01    632.00 o
   4  12  12     1540.47     3527.47    517.07 o
 -13  13  12     4905.85     4517.19    355.37 o
 -11  13  12     2137.77     2357.42    309.14 o
  -9  13  12    11438.61    10836.65    456.91 o
  -7  13  12        1.83     -218.27    147.28 o
  -5  13  12     1261.44     1145.96    242.07 o
  -3  13  12     4253.63     4294.03    815.29 o
  -1  13  12        1.16      -69.74    154.82 o
   1  13  12    14091.54    14983.30    646.45 o
   3  13  12      721.00      814.72    229.84 o
 -12  14  12     1501.21     1270.01    225.01 o
 -10  14  12     5584.84     5969.25    374.96 o
  -8  14  12      776.94      530.05    174.28 o
  -6  14  12      239.27      299.43    188.26 o
  -4  14  12       61.00      -48.61    154.39 o
  -2  14  12       30.90     -220.75    147.17 o
   0  14  12      208.47      454.33    275.03 o
   2  14  12     2653.83     2276.26    322.09 o
   4  14  12      291.22      168.01    210.58 o
 -11  15  12     2560.88     2534.40    281.38 o
  -9  15  12      232.86      -48.96    190.47 o
  -7  15  12      104.87      657.92    634.43 o
  -5  15  12       18.29      -83.79    146.31 o
  -3  15  12     3374.91     3476.11    372.31 o
  -1  15  12      110.80      -75.40    165.23 o
   1  15  12     3664.00     3507.29    380.28 o
 -10  16  12    11383.68    12111.56    532.26 o
  -8  16  12     5565.67     5008.63    360.58 o
  -6  16  12     2647.68     2714.90    341.81 o
  -4  16  12     5933.18     6314.63    456.12 o
  -2  16  12     1692.50     1612.28    368.41 o
   0  16  12     3737.99     4006.81    404.66 o
  -7  17  12      318.47      250.73    297.28 o
  -5  17  12    13795.04    13540.10    638.24 o
  -3  17  12     2276.81     2590.89    568.74 o
  -1  17  12     1142.75     1030.67    265.07 o
 -17   1  13     6893.35     6368.17    325.35 o
 -15   1  13      784.37      864.98    159.47 o
 -13   1  13     2727.54     3000.06    235.87 o
 -11   1  13     5056.25     4687.23    268.28 o
  -9   1  13      297.91      367.29    119.65 o
  -7   1  13    17315.84    20541.59   2021.65 o
  -5   1  13     1058.36      663.47    152.73 o
  -3   1  13     2799.37     2944.93    209.36 o
  -1   1  13     9754.41    10060.00    328.69 o
   1   1  13      187.36      123.34    103.09 o
   3   1  13    14478.14    15285.01    496.52 o
   5   1  13      810.43     1370.09    378.12 o
   7   1  13     1888.18     1776.42    301.78 o
 -18   2  13    14421.97    13737.00    471.50 o
 -16   2  13     2283.39     2137.68    221.32 o
 -14   2  13     1504.00     1646.96    186.42 o
 -12   2  13    22336.15    21281.46    549.31 o
 -10   2  13     3806.05     3739.11    240.85 o
  -8   2  13    13006.95    13015.33    396.15 o
  -6   2  13    10204.97    10268.52    342.91 o
  -4   2  13     1887.31     1554.25    194.38 o
  -2   2  13    15052.67    15238.88    417.20 o
   0   2  13     3168.17     4077.02    318.76 o
   2   2  13    14244.09    14746.05    515.17 o
   4   2  13    22499.58    21962.63    786.96 o
   6   2  13     3099.38     3500.06    368.64 o
 -17   3  13     9153.79     8261.08    365.01 o
 -15   3  13     2554.79     2519.87    225.40 o
 -13   3  13    14133.53    14119.77    437.65 o
 -11   3  13     6234.59     5848.19    278.77 o
  -9   3  13      427.07      477.26    126.12 o
  -7   3  13    15818.79    15334.06    429.34 o
  -5   3  13      124.02       31.78    146.83 o
  -3   3  13     5678.37     5846.58    257.13 o
  -1   3  13     4696.08     4971.31    238.68 o
   1   3  13        0.37      -47.74    138.67 o
   3   3  13     8618.30     9502.44    385.84 o
   5   3  13     2959.93     3086.96    345.53 o
   7   3  13      881.94     1510.67    299.63 o
 -16   4  13     3231.94     3089.88    276.43 o
 -14   4  13       93.89      125.20    111.83 o
 -12   4  13     2230.29     2348.67    208.34 o
 -10   4  13     2371.39     2450.30    232.68 o
  -8   4  13      208.78      262.93    151.21 o
  -6   4  13      795.39      662.78    132.89 o
  -4   4  13     1046.75     1189.97    150.18 o
  -2   4  13       58.33      -30.61    100.72 o
   0   4  13      435.87      496.13    121.78 o
   2   4  13      288.54      296.95    138.42 o
   4   4  13        0.38       23.69    133.47 o
   6   4  13      402.26      525.20    205.84 o
 -17   5  13     4056.34     3844.80    283.58 o
 -15   5  13     1446.93     1474.24    192.50 o
 -13   5  13     3403.64     3334.66    246.06 o
 -11   5  13     7368.96     7394.65    348.31 o
  -9   5  13     1045.70     1066.90    156.11 o
  -7   5  13    17974.13    18092.39    473.83 o
  -5   5  13      876.45      780.14    148.52 o
  -3   5  13     3820.76     3960.42    344.67 o
  -1   5  13     8040.29     8823.06    583.90 o
   1   5  13        0.75      121.16    148.66 o
   3   5  13     5352.54     5511.45    377.63 o
   5   5  13     5834.02     7634.55   1389.62 o
   7   5  13     1042.46      764.82    337.62 o
 -16   6  13     8371.33     7786.52    350.67 o
 -14   6  13     7104.88     6374.73    304.81 o
 -12   6  13    31736.38    31468.21    806.52 o
 -10   6  13      268.40      151.50    130.92 o
  -8   6  13    25795.63    25817.48    713.22 o
  -6   6  13    10905.66    11297.65    434.13 o
  -4   6  13     1256.26     1458.82    196.32 o
  -2   6  13    27094.89    27723.69    894.43 o
   0   6  13      720.83      877.07    220.85 o
   2   6  13     3680.27     3876.77    359.31 o
   4   6  13    18593.90    18313.50    717.82 o
   6   6  13     1067.19     1168.02    251.09 o
 -15   7  13      138.15      129.90    197.13 o
 -13   7  13    23407.05    22602.72    692.07 o
 -11   7  13     5873.13     5779.21    337.49 o
  -9   7  13     6068.60     6279.62    340.94 o
  -7   7  13    17953.58    17649.52    566.46 o
  -5   7  13     2701.70     2584.86    246.25 o
  -3   7  13    11506.49    11810.55    439.63 o
  -1   7  13    20065.64    20553.25    754.21 o
   1   7  13       41.62      576.25    274.92 o
   3   7  13     5277.54     6089.81    410.67 o
   5   7  13     6358.90     6220.55    416.53 o
 -16   8  13      141.38      113.23    188.38 o
 -14   8  13     3418.78     3353.56    308.54 o
 -12   8  13       26.73      -72.04    142.53 o
 -10   8  13     1492.35     1541.79    257.99 o
  -8   8  13      145.94     -104.66    114.10 o
  -6   8  13     6995.00     7032.19    352.38 o
  -4   8  13      218.89      221.09    196.95 o
  -2   8  13    10403.14     9810.40    504.80 o
   0   8  13      398.21       84.47    246.90 o
   2   8  13      182.92      378.44    258.43 o
   4   8  13      143.04      364.20    356.68 o
   6   8  13      344.36      418.81    223.18 o
 -15   9  13     4304.53     4569.01    359.70 o
 -13   9  13     9433.86     9097.08    436.19 o
 -11   9  13     2421.20     2058.53    308.11 o
  -9   9  13     1116.82     1374.34    207.91 o
  -7   9  13     2499.82     1978.57    229.49 o
  -5   9  13      386.72      289.10    143.19 o
  -3   9  13     4464.27     4263.65    391.89 o
  -1   9  13       59.76      349.10    236.79 o
   1   9  13        9.90      -67.72    160.56 o
   3   9  13     1039.16     1446.31    581.83 o
   5   9  13     3881.00     4281.75    405.21 o
 -14  10  13     4212.92     4730.65    363.58 o
 -12  10  13    16135.63    16290.69    582.57 o
 -10  10  13       96.17       33.95    143.08 o
  -8  10  13     8535.30     7948.17    413.21 o
  -6  10  13     8254.03     7642.79    368.68 o
  -4  10  13      347.36      308.73    176.30 o
  -2  10  13    17814.87    17694.04   1720.81 o
   0  10  13      501.14      230.93    260.90 o
   2  10  13    10226.72    10510.09    546.00 o
   4  10  13     7612.81     7156.68    467.71 o
 -13  11  13    11812.01    12231.57    594.11 o
 -11  11  13     4074.84     4115.75    337.44 o
  -9  11  13     1960.62     1549.79    218.60 o
  -7  11  13     7095.74     7076.70    365.04 o
  -5  11  13     6559.36     5825.40    425.56 o
  -3  11  13     9723.86     9574.19    512.11 o
  -1  11  13    19335.37    19058.45    746.61 o
   1  11  13      315.08      495.69    210.82 o
   3  11  13    10959.96    12652.63    991.99 o
 -12  12  13       11.91      -94.28    145.46 o
 -10  12  13      924.81     1119.69    207.66 o
  -8  12  13     2532.57     2361.03    261.92 o
  -6  12  13     2722.92     2367.59    254.31 o
  -4  12  13       92.18       89.50    172.59 o
  -2  12  13     1404.77     4628.50    584.92 o
   0  12  13     3222.19     3016.16    489.72 o
   2  12  13     1013.25     1284.18    268.41 o
 -11  13  13       82.39      142.92    243.43 o
  -9  13  13       45.23      -72.68    137.57 o
  -7  13  13     1398.73     1174.69    223.99 o
  -5  13  13     1526.72     1867.24    295.93 o
  -3  13  13     2770.93     2740.51    341.24 o
  -1  13  13     5706.70     5524.87    590.89 o
   1  13  13      534.29      603.42    339.18 o
 -10  14  13      670.91      638.89    192.41 o
  -8  14  13     5416.79     5314.27    375.01 o
  -6  14  13    10159.89    10605.52   1131.64 o
  -4  14  13       27.99     -121.21    169.89 o
  -2  14  13    20671.80    21177.65    822.20 o
   0  14  13      884.48      608.88    260.83 o
  -9  15  13     2548.15     2279.23    271.67 o
  -7  15  13    14933.24    14555.02    674.02 o
  -5  15  13      327.74      459.59    351.03 o
  -3  15  13     4486.21     4298.23    420.02 o
  -1  15  13     9929.49     9969.82    639.95 o
  -6  16  13      254.17     -178.07    341.79 o
  -4  16  13     1260.82     1103.09    347.12 o
 -16   0  14    12884.10    11779.76    604.83 o
 -14   0  14     2509.74     2346.34    312.74 o
 -12   0  14       18.17      380.53    272.29 o
 -10   0  14     4223.04     4467.16    362.62 o
  -8   0  14    43942.91    43151.34   1229.96 o
  -6   0  14    37633.38    38769.94   1556.88 o
  -4   0  14    19386.05    19246.01    704.03 o
  -2   0  14     8132.62    10744.94    857.85 o
   0   0  14     7148.03     7614.29    428.24 o
   2   0  14     2605.72     2317.08    429.20 o
   4   0  14     2496.90     3207.60    496.86 o
 -17   1  14      833.04      715.31    171.18 o
 -15   1  14     1708.24     1547.20    257.58 o
 -13   1  14     2101.39     2334.82    310.02 o
 -11   1  14     1052.86     1237.21    167.13 o
  -9   1  14     6651.45     7208.25    309.85 o
  -7   1  14       47.44      -44.94    119.92 o
  -5   1  14    18073.81    19071.55    616.95 o
  -3   1  14      391.07      418.94    135.95 o
  -1   1  14     4245.09     4669.07    255.85 o
   1   1  14     3104.44     3046.37    260.38 o
   3   1  14        1.91       11.12    176.71 o
   5   1  14     3241.65     3067.26    362.44 o
 -16   2  14      175.08       60.06    128.43 o
 -14   2  14     2920.82     3130.73    249.45 o
 -12   2  14      248.38      174.53    119.25 o
 -10   2  14       32.87       -3.08    109.96 o
  -8   2  14      128.15      206.46    130.80 o
  -6   2  14        0.19     -148.04     98.69 o
  -4   2  14     1592.01     1624.63    175.92 o
  -2   2  14      657.01      586.91    132.53 o
   0   2  14       17.20      -10.57    103.62 o
   2   2  14      132.73      -25.38    156.12 o
   4   2  14      353.83       70.21    201.11 o
 -15   3  14     1815.83     1820.23    248.68 o
 -13   3  14      205.76      114.80    119.46 o
 -11   3  14     1187.58     1402.46    352.38 o
  -9   3  14     8067.10     8471.97    378.35 o
  -7   3  14      673.24      545.79    132.43 o
  -5   3  14    21503.38    22115.15    627.84 o
  -3   3  14     3028.22     3229.40    230.16 o
  -1   3  14     4115.70     4358.84    251.77 o
   1   3  14     2303.67     1987.77    280.44 o
   3   3  14     1796.94     1809.19    227.44 o
   5   3  14     6897.45     6496.18    509.09 o
 -16   4  14    19786.94    20388.22    581.63 o
 -14   4  14    13151.27    12959.49    441.77 o
 -12   4  14     6395.37     6564.02    481.12 o
 -10   4  14    25007.04    25672.72    706.87 o
  -8   4  14     2284.86     2317.45    210.38 o
  -6   4  14    13058.53    13519.19    412.24 o
  -4   4  14    16521.26    16555.63    527.23 o
  -2   4  14      217.29      179.87    113.02 o
   0   4  14    17750.15    19007.41    760.54 o
   2   4  14     8779.82     8982.05    481.74 o
   4   4  14     3524.15     4006.59    509.46 o
 -15   5  14    21109.35    20920.63    582.53 o
 -13   5  14      713.00      631.07    174.79 o
 -11   5  14    28854.29    28935.48    673.85 o
  -9   5  14     1445.33     1382.67    173.14 o
  -7   5  14     3300.42     3285.42    269.14 o
  -5   5  14     1283.70     1780.12    215.23 o
  -3   5  14     9976.42    10714.16    600.88 o
  -1   5  14     2062.78     2035.17    400.95 o
   1   5  14    15851.66    16845.32    678.50 o
   3   5  14      284.77     5700.17    605.49 o
   5   5  14    11155.09    10689.75    831.31 o
 -14   6  14     4403.32     3822.63    396.32 o
 -12   6  14     2164.45     2100.87    252.08 o
 -10   6  14     2346.91     2588.31    306.15 o
  -8   6  14     2636.60     2579.27    319.95 o
  -6   6  14      361.35      242.94    151.37 o
  -4   6  14       24.70     -165.99    118.62 o
  -2   6  14     4382.13     4116.25    513.32 o
   0   6  14     3709.11     4079.99    386.27 o
   2   6  14      790.20      818.07    227.44 o
   4   6  14     1457.48      968.58    278.43 o
 -15   7  14     3844.70     3756.96    335.29 o
 -13   7  14      526.31      407.37    178.31 o
 -11   7  14     7480.99     7445.94    388.08 o
  -9   7  14     2200.66     2174.42    252.53 o
  -7   7  14     3772.51     3635.65    300.00 o
  -5   7  14     2158.60     5787.42    871.68 o
  -3   7  14     3820.32     3893.60    369.79 o
  -1   7  14      375.39      602.27    199.25 o
   1   7  14     4524.23     4318.84    399.78 o
   3   7  14      146.29       37.45    176.39 o
 -14   8  14    23605.39    23431.12    734.34 o
 -12   8  14     7183.81     7054.60    411.68 o
 -10   8  14    27123.30    26612.61    768.20 o
  -8   8  14        2.77     -134.06    126.32 o
  -6   8  14     6024.66     6503.54    357.60 o
  -4   8  14    12442.78    13059.26    488.80 o
  -2   8  14     1089.38     1111.54    246.12 o
   0   8  14    19713.71    21100.73    799.27 o
   2   8  14     6332.97     6066.36    432.32 o
 -13   9  14      746.88      833.29    216.73 o
 -11   9  14    12195.95    12418.07    509.47 o
  -9   9  14    10136.44    10194.39    449.62 o
  -7   9  14      503.21      284.92    206.28 o
  -5   9  14     9544.03     9068.38    415.81 o
  -3   9  14     6459.81     6582.81    441.25 o
  -1   9  14     9161.51     9317.91    517.92 o
   1   9  14     9597.34    10449.17    558.07 o
   3   9  14      198.43       20.18    192.54 o
 -12  10  14      267.53      -68.08    170.31 o
 -10  10  14     1548.42     1465.80    222.25 o
  -8  10  14     3986.96     4289.08    337.04 o
  -6  10  14     2727.84     1881.06    288.06 o
  -4  10  14     4470.07     4099.13    390.78 o
  -2  10  14     1252.08     1294.35    254.73 o
   0  10  14     1127.26     1284.12    257.79 o
   2  10  14       56.47        9.81    188.41 o
 -11  11  14     5852.01     5382.24    390.00 o
  -9  11  14       45.18      200.99    340.70 o
  -7  11  14     1125.81     1243.22    216.35 o
  -5  11  14       90.54      282.33    178.58 o
  -3  11  14     4596.29     4473.36    410.25 o
  -1  11  14      294.62      122.31    178.17 o
   1  11  14     4530.45     4290.70    420.40 o
 -10  12  14    11917.40    12395.55    515.53 o
  -8  12  14     1727.27     2277.93    625.95 o
  -6  12  14     4144.79     4842.01    440.53 o
  -4  12  14    13033.11    13169.22    636.32 o
  -2  12  14      113.11       75.48    186.40 o
   0  12  14    16143.04    18523.94    973.65 o
  -9  13  14    15411.57    14834.57    570.77 o
  -7  13  14      123.46      349.25    207.05 o
  -5  13  14    17674.22    18227.28    768.38 o
  -3  13  14       52.69      -88.80    177.58 o
  -1  13  14     8279.98     8286.09    519.71 o
  -6  14  14      885.18     1421.45    288.38 o
  -4  14  14      650.73      661.01    231.37 o
 -15   1  15     4535.12     4705.20    315.99 o
 -13   1  15     2451.19     2281.57    224.50 o
 -11   1  15     5300.33     5375.55    298.61 o
  -9   1  15      147.40      197.90    216.01 o
  -7   1  15    32665.29    33765.84    848.42 o
  -5   1  15     2669.98     2778.34    228.26 o
  -3   1  15    18578.63    19659.34    522.47 o
  -1   1  15      133.54      210.56    126.31 o
   1   1  15     1743.55     1575.75    218.16 o
   3   1  15     1694.25     2025.57    315.81 o
 -14   2  15     6826.00     6649.30    326.73 o
 -12   2  15     9208.47     8776.69    361.20 o
 -10   2  15      192.55      163.06    139.15 o
  -8   2  15    27344.68    26871.29    642.60 o
  -6   2  15     9476.60    10136.06    420.85 o
  -4   2  15    15291.78    15641.24    532.16 o
  -2   2  15    14488.26    15318.95    450.99 o
   0   2  15     1931.74     2153.46    243.48 o
   2   2  15     3199.16     4044.59    399.77 o
 -15   3  15      856.96     1111.45    292.62 o
 -13   3  15    14445.62    14507.54    471.29 o
 -11   3  15       45.52       -7.39    131.63 o
  -9   3  15     2176.84     2412.54    219.02 o
  -7   3  15     8051.06     8129.00    336.06 o
  -5   3  15      388.53      235.27    176.78 o
  -3   3  15     3876.14     4309.47    331.76 o
  -1   3  15    10720.61    11791.83    457.79 o
   1   3  15     2644.41     2515.91    321.20 o
   3   3  15    13896.66    15665.82   1003.00 o
 -14   4  15     1326.17     1196.61    190.46 o
 -12   4  15      519.76      689.27    177.95 o
 -10   4  15     2210.49     2464.14    222.18 o
  -8   4  15     1806.34     2450.65    300.04 o
  -6   4  15      738.06      760.56    157.35 o
  -4   4  15     4414.56     4507.62    311.38 o
  -2   4  15      376.54       28.70    250.98 o
   0   4  15     2574.43     2690.86    328.28 o
   2   4  15     5610.89     6246.04    437.94 o
 -13   5  15     6290.13     8216.07    862.37 o
 -11   5  15     2657.68     2973.21    296.14 o
  -9   5  15     2383.57     2718.04    278.15 o
  -7   5  15    10283.52    11148.04    459.48 o
  -5   5  15       36.70       14.27    165.97 o
  -3   5  15    13124.80    19345.16    735.52 o
  -1   5  15       74.58     -123.16    303.39 o
   1   5  15     1270.74     1468.69    271.41 o
 -14   6  15    14084.01    14465.52   1148.32 o
 -12   6  15    18239.22    17645.18    619.72 o
 -10   6  15     8281.63     7596.85    397.49 o
  -8   6  15    12150.91    12126.50    584.19 o
  -6   6  15      889.70      907.19    190.02 o
  -4   6  15      174.72       82.43    195.76 o
  -2   6  15    17733.28    18538.85    784.97 o
   0   6  15     1297.44     1340.76    369.74 o
   2   6  15    19474.07    21527.09    832.25 o
 -13   7  15    25092.34    25219.13    776.86 o
 -11   7  15        7.18      281.08    220.96 o
  -9   7  15    14642.80    15270.03    561.75 o
  -7   7  15      803.18      719.49    185.11 o
  -5   7  15      257.97      187.38    149.77 o
  -3   7  15     3431.15     3460.38    377.16 o
  -1   7  15    16722.23    19783.49   1893.59 o
   1   7  15     1435.01     1213.37    281.83 o
 -12   8  15     2717.44     3035.68    313.06 o
 -10   8  15        3.72      -22.74    140.11 o
  -8   8  15     1138.71      954.80    199.17 o
  -6   8  15       46.01      -61.05    199.50 o
  -4   8  15      147.84       90.30    180.16 o
  -2   8  15       90.75      227.16    191.85 o
   0   8  15        0.51     -260.43    173.66 o
 -11   9  15       21.81       64.14    212.56 o
  -9   9  15     2023.19     1948.85    253.50 o
  -7   9  15       24.93      -99.53    148.44 o
  -5   9  15      157.02       73.03    173.97 o
  -3   9  15      385.64      681.15    695.51 o
  -1   9  15     8172.96     8469.95    513.48 o
 -10  10  15     2131.99     2170.01    273.08 o
  -8  10  15     7631.28     7960.93    421.02 o
  -6  10  15     1091.46     1147.97    348.75 o
  -4  10  15      804.93      681.46    246.53 o
  -2  10  15    11341.83    11712.16    609.44 o
  -9  11  15     6680.77     7159.55    670.47 o
  -7  11  15    10899.35    10929.72    597.93 o
  -5  11  15      450.98      646.54    241.14 o
  -3  11  15    11223.86    11564.22    617.07 o
 -12   0  16    11538.45    10656.04    577.81 o
 -10   0  16    12353.08    12132.85    811.84 o
  -8   0  16     1009.50      835.19    250.83 o
  -6   0  16    20765.91    22122.25    821.17 o
  -4   0  16     1002.58     1086.10    251.71 o
  -2   0  16     2108.75     2728.96    341.05 o
   0   0  16     6915.86     6657.87    643.59 o
 -13   1  16      767.77      902.93    174.16 o
 -11   1  16     4895.31     4629.21    346.34 o
  -9   1  16     1108.44     1071.67    199.98 o
  -7   1  16     6879.84     6329.47    315.84 o
  -5   1  16     5307.34     5761.22    293.51 o
  -3   1  16      699.29      485.76    150.63 o
  -1   1  16     3859.13     3821.14    317.74 o
 -12   2  16      317.76      260.85    157.50 o
 -10   2  16       52.56       30.94    129.22 o
  -8   2  16      266.03       83.08    144.08 o
  -6   2  16       47.19      -16.22    124.35 o
  -4   2  16      221.91       51.86    127.23 o
  -2   2  16     1391.10     1335.49    218.24 o
   0   2  16     3398.57     3802.09    323.81 o
 -11   3  16     4212.02     4390.23    469.75 o
  -9   3  16      124.15      -60.80    123.88 o
  -7   3  16     2113.15     1970.12    283.66 o
  -5   3  16     8281.64     8762.35    416.16 o
  -3   3  16       49.83       -6.25    145.71 o
  -1   3  16     2015.00     1917.40    422.10 o
 -12   4  16     6650.34     5982.55    398.70 o
 -10   4  16     8441.27     8548.48    425.13 o
  -8   4  16     2397.57     8897.28    775.21 o
  -6   4  16    13618.41    14462.57    658.51 o
  -4   4  16     5489.49     5591.91    476.42 o
  -2   4  16     4224.30     4187.40    415.99 o
 -11   5  16     7106.76     6642.00    386.77 o
  -7   5  16     2262.56     2320.88    269.99 o
  -5   5  16     7389.26     8363.11    411.05 o
  -3   5  16     2218.50     2502.53    349.30 o
  -1   5  16    12235.10    12784.01    640.96 o
 -10   6  16      681.34      850.48    206.38 o
  -8   6  16       40.24     -122.81    148.71 o
  -6   6  16     1159.07     1428.43    413.55 o
  -4   6  16      474.88      473.33    225.30 o
  -2   6  16       41.79      -73.67    182.42 o
  -9   7  16       86.92        8.57    149.91 o
  -7   7  16      686.20      978.45    229.80 o
  -5   7  16     2611.05     2255.87    424.96 o
  -3   7  16     1995.19     1981.95    332.56 o
  -8   8  16      286.56      204.35    175.07 o
  -6   8  16     5638.63     6486.25    466.52 o
  -4   8  16     6459.40     6284.92    471.20 o
  -7   1  17     3027.63     3386.62    351.98 o
 
